# Supplementary material for: Adverse events of ursodeoxycholic acid: a real-world pharmacovigilance study using FAERS (2004–2023)
Source: Front Med (Lausanne). 2025 Sep 2;12:1574308. doi: 10.3389/fmed.2025.1574308 (PMC12436379; doi:10.3389/fmed.2025.1574308)
Supplement: Supplementary file 1 [file Table_1.XLSX]

## Sheet: 补充表1
Supplementary table 1. The signal strength of ADRs of ursodeoxycholic acid at the SOC level in the FAERS database
SOC Name	Case Numbers	ROR (95% CI)	PRR (95% CI)	Chi square	IC (IC025)	EBGM (EBGM05)
GENERAL DISORDERS AND ADMINISTRATION SITE CONDITIONS	733	0.74（0.69-0.80）	0.78（55.81）	55.81	-0.36（-2.03）	0.78 (0.72)
HEPATOBILIARY DISORDERS	598	13.51（12.41-14.71）	12.13（6154.41）	6154.41	3.60(1.93)	12.11(11.13)
GASTROINTESTINAL DISORDERS	568	1.26（1.16-1.37）	1.23（27.33）	27.33	0.80(0.36)	2.23(2.13)
INJURY, POISONING AND PROCEDURAL COMPLICATIONS	541	1.00（0.92-1.09）	1.00（0.01）	0.01	1.01(0.67)	1.00(0.92)
INVESTIGATIONS	510	1.58（1.44-1.73）	1.52（97.49）	97.49	0.61(-1.06)	1.52(1.39)
SKIN AND SUBCUTANEOUS TISSUE DISORDERS	362	1.26（1.14-1.41）	1.25（18.71）	18.71	1.23(0.35)	2.25(2.12)
PREGNANCY, PUERPERIUM AND PERINATAL CONDITIONS	264	11.66（10.30-13.20）	11.14（2444.61）	2444.61	3.48(1.81)	11.13(9.83)
RESPIRATORY, THORACIC AND MEDIASTINAL DISORDERS	215	0.84（0.73-0.96）	0.85（6.35）	6.35	0.48(0.24)	1.56(0.74)
NERVOUS SYSTEM DISORDERS	211	0.43（0.38-0.50）	0.46（150.56）	150.56	-1.16(-2.81)	0.46(0.40)
INFECTIONS AND INFESTATIONS	195	0.68（0.59-0.79）	0.70（27.38）	27.38	-0.52(-2.19)	0.70(0.60)
BLOOD AND LYMPHATIC SYSTEM DISORDERS	152	1.69（1.44-1.99）	1.67（41.68）	41.68	0.94(0.78)	1.67(1.42)
PSYCHIATRIC DISORDERS	127	0.40（0.33-0.47）	0.41（112.76）	112.76	-1.28(-2.94)	0.41(0.35)
NEOPLASMS BENIGN, MALIGNANT AND UNSPECIFIED (INCL CYSTS AND POLYPS)	120	0.82（0.68-0.98）	0.82（4.84）	4.84	0.74(0.55)	0.82(0.68)
RENAL AND URINARY DISORDERS	116	1.11（0.92-1.33）	1.11（1.21）	1.21	0.15( -1.52)	1.11(0.92)
MUSCULOSKELETAL AND CONNECTIVE TISSUE DISORDERS	113	0.39（0.32-0.47）	0.4（107.87）	107.87	-1.33(-3.00)	0.40(0.33)
SURGICAL AND MEDICAL PROCEDURES	105	1.50（1.24-1.82）	1.49（17.20）	17.2	0.58(-1.09)	1.49(1.23)
METABOLISM AND NUTRITION DISORDERS	100	0.85（0.69-1.03）	0.85（2.74）	2.74	-0.24(-1.90)	0.85(0.70)
IMMUNE SYSTEM DISORDERS	68	1.15（0.91-1.46）	1.15（1.31）	1.31	0.20(-1.47)	1.15(0.90)
CARDIAC DISORDERS	60	0.41（0.32-0.53）	0.41（51.22）	51.22	-1.27(-2.94)	0.41(0.32)
CONGENITAL, FAMILIAL AND GENETIC DISORDERS	54	3.18（2.43-4.16）	3.16（79.80）	79.8	1.66(0.01)	3.16(2.41)
VASCULAR DISORDERS	47	0.40（0.30-0.53）	0.40（42.57）	42.57	-1.31(-2.98)	0.40(0.30)
EYE DISORDERS	42	0.39（0.29-0.53）	0.39（39.93）	39.93	-1.34(-3.01)	0.39( 0.29)
PRODUCT ISSUES	35	0.41（0.30-0.58）	0.42（28.87）	28.87	-1.26(-2.93)	0.42( 0.30)
ENDOCRINE DISORDERS	23	1.71（1.13-2.57）	1.71（6.73）	6.73	0.77(-0.90)	1.71( 1.13)
REPRODUCTIVE SYSTEM AND BREAST DISORDERS	21	0.42（0.28-0.65）	0.43（16.35）	16.35	-1.23(-2.90)	0.43( 0.28)
EAR AND LABYRINTH DISORDERS	10	0.42（0.23-0.79）	0.42（7.82）	7.82	-1.23(-2.90)	0.42( 0.23)
SOCIAL CIRCUMSTANCES	10	0.40（0.21-0.74）	0.40（9.05）	9.05	-1.32(-2.99)	0.40( 0.22)
