# Supplementary material for: Adverse events of ursodeoxycholic acid: a real-world pharmacovigilance study using FAERS (2004–2023)
Source: Front Med (Lausanne). 2025 Sep 2;12:1574308. doi: 10.3389/fmed.2025.1574308 (PMC12436379; doi:10.3389/fmed.2025.1574308)
Supplement: Supplementary file 2 [file Table_2.XLSX]

## Sheet: 补充表2
Supplementary table 2.The signal strength of ADRs of ursodeoxycholic acid at the SOC level in the FAERS database (match at least one of the four algorithms)
SOC Name	Case Numbers	ROR(95%Cl)	PRR (95% CI)	Chi square	EBGM(95%下限)	IC(95%下限)
HEPATOBILIARY DISORDERS	598	13.51 ( 12.41 - 14.71)	12.13 ( 6154.41 )	6154.41	12.11 ( 11.13 )	3.60 ( 1.93 )
GASTROINTESTINAL DISORDERS	568	1.26 ( 1.16 - 1.37 )	1.23 ( 27.33 )	27.33	2.23 ( 2.13 )	0.80 ( 0.36 )
INJURY, POISONING AND PROCEDURAL COMPLICATIONS	541	1.00( 0.92 - 1.09 )	1.00 ( 0.01 )	0.01	1.00 ( 0.92 )	1.01 ( 0.67 )
INVESTIGATIONS	510	1.58( 1.44 - 1.73 )	1.52 ( 97.49 )	97.49	1.52 ( 1.39 )	0.61 ( -1.06 )
SKIN AND SUBCUTANEOUS TISSUE DISORDERS	362	1.26( 1.14 - 1.41 )	1.25 ( 18.71 )	18.71	2.25 ( 2.12 )	1.23 ( 0.35 )
PREGNANCY, PUERPERIUM AND PERINATAL CONDITIONS	264	11.66 ( 10.30 - 13.20 )	11.14 ( 2444.61 )	2444.61	11.13 ( 9.83 )	3.48 ( 1.81 )
BLOOD AND LYMPHATIC SYSTEM DISORDERS	152	1.69 ( 1.44 - 1.99 )	1.67 ( 41.68 )	41.68	1.67 ( 1.42 )	0.94 ( 0.78 )
RENAL AND URINARY DISORDERS	116	1.11 ( 0.92 - 1.33 )	1.11 ( 1.21 )	1.21	1.11 ( 0.92 )	0.15 ( -1.52 )
SURGICAL AND MEDICAL PROCEDURES	105	1.50 ( 1.24 - 1.82)	1.49 ( 17.20 )	17.2	1.49 ( 1.23 )	0.58 ( -1.09 )
IMMUNE SYSTEM DISORDERS	68	1.15 ( 0.91 - 1.46 )	1.15 ( 1.31 )	1.31	1.15 ( 0.90 )	0.20 ( -1.47 )
CONGENITAL, FAMILIAL AND GENETIC DISORDERS	54	3.18 ( 2.43 - 4.16 )	3.16 ( 79.80 )	79.8	3.16 ( 2.41 )	1.66 ( 0.01 )
ENDOCRINE DISORDERS	23	1.71 ( 1.13 - 2.57 )	1.71 ( 6.73 )	6.73	1.71 ( 1.13 )	0.77 ( -0.90 )
