# Supplementary material for: Adverse events of ursodeoxycholic acid: a real-world pharmacovigilance study using FAERS (2004–2023)
Source: Front Med (Lausanne). 2025 Sep 2;12:1574308. doi: 10.3389/fmed.2025.1574308 (PMC12436379; doi:10.3389/fmed.2025.1574308)
Supplement: Supplementary file 3 [file Table_3.XLSX]

## Sheet: ROR
Supplementary table 3. The signal strength of ADRs of ursodeoxycholic acid at the PTs level recognized by ROR in FAERS
PTs	SOC Name	Case Numbers	ROR(95%Cl)
OFF LABEL USE	INJURY, POISONING AND PROCEDURAL COMPLICATIONS	180	2.80( 2.41 - 3.25 )
DRUG INEFFECTIVE	GENERAL DISORDERS AND ADMINISTRATION SITE CONDITIONS	142	1.23 ( 1.04 - 1.46 )
PRURITUS	SKIN AND SUBCUTANEOUS TISSUE DISORDERS	105	3.32 ( 2.74 - 4.03 )
MATERNAL EXPOSURE DURING PREGNANCY	INJURY, POISONING AND PROCEDURAL COMPLICATIONS	79	11.61 ( 9.30 - 14.50 )
INTERSTITIAL LUNG DISEASE	RESPIRATORY, THORACIC AND MEDIASTINAL DISORDERS	58	14.37 ( 11.09 - 18.61 )
LIVER DISORDER	HEPATOBILIARY DISORDERS	57	15.10 ( 11.63 - 19.61 )
CONDITION AGGRAVATED	GENERAL DISORDERS AND ADMINISTRATION SITE CONDITIONS	45	1.83 ( 1.37 - 2.46 )
ALANINE AMINOTRANSFERASE INCREASED	INVESTIGATIONS	43	7.71 ( 5.71 - 10.41 )
PREGNANCY	PREGNANCY, PUERPERIUM AND PERINATAL CONDITIONS	42	21.75 ( 16.05 - 29.48 )
FOETAL EXPOSURE DURING PREGNANCY	INJURY, POISONING AND PROCEDURAL COMPLICATIONS	40	5.81 ( 4.26 - 7.93 )
PREMATURE BABY	PREGNANCY, PUERPERIUM AND PERINATAL CONDITIONS	40	14.65 ( 10.73 - 20.00 )
ASPARTATE AMINOTRANSFERASE INCREASED	INVESTIGATIONS	34	7.03 ( 5.02 - 9.85 )
HEPATIC FAILURE	HEPATOBILIARY DISORDERS	32	11.72 ( 8.28 - 16.60 )
BLOOD ALKALINE PHOSPHATASE INCREASED	INVESTIGATIONS	32	13.65 ( 9.64 - 19.32 )
DRUG INEFFECTIVE FOR UNAPPROVED INDICATION	GENERAL DISORDERS AND ADMINISTRATION SITE CONDITIONS	32	7.30 ( 5.16 - 10.34 )
JAUNDICE	HEPATOBILIARY DISORDERS	29	11.58 ( 8.03 - 16.68 )
ABDOMINAL DISCOMFORT	GASTROINTESTINAL DISORDERS	29	1.94 ( 1.35 - 2.80 )
ALOPECIA	SKIN AND SUBCUTANEOUS TISSUE DISORDERS	28	1.58 ( 1.09 - 2.29 )
HEPATIC FUNCTION ABNORMAL	HEPATOBILIARY DISORDERS	27	8.66 ( 5.93 - 12.64 )
BLOOD BILIRUBIN INCREASED	INVESTIGATIONS	27	10.91 ( 7.47 - 15.92 )
PREMATURE LABOUR	PREGNANCY, PUERPERIUM AND PERINATAL CONDITIONS	26	46.43 ( 31.55 - 68.32 )
DISEASE PROGRESSION	GENERAL DISORDERS AND ADMINISTRATION SITE CONDITIONS	24	2.42 ( 1.62 - 3.61 )
PANCYTOPENIA	BLOOD AND LYMPHATIC SYSTEM DISORDERS	23	4.81 ( 3.19 - 7.25 )
VENOOCCLUSIVE LIVER DISEASE	HEPATOBILIARY DISORDERS	23	55.71 ( 36.94 - 84.01 )
THERAPEUTIC RESPONSE DECREASED	GENERAL DISORDERS AND ADMINISTRATION SITE CONDITIONS	22	4.36 ( 2.87 - 6.63 )
DRUG-INDUCED LIVER INJURY	HEPATOBILIARY DISORDERS	21	9.42 ( 6.14 - 14.47 )
GAMMA-GLUTAMYLTRANSFERASE INCREASED	INVESTIGATIONS	20	9.56 ( 6.16 - 14.83 )
PLATELET COUNT DECREASED	INVESTIGATIONS	19	2.03 ( 1.29 - 3.18 )
CAESAREAN SECTION	SURGICAL AND MEDICAL PROCEDURES	18	15.96 ( 10.04 - 25.36)
HEPATIC FIBROSIS	HEPATOBILIARY DISORDERS	18	61.85 ( 38.88 - 98.39 )
HEPATIC ENZYME INCREASED	INVESTIGATIONS	18	3.17 ( 1.99 - 5.03 )
HEPATIC ENCEPHALOPATHY	NERVOUS SYSTEM DISORDERS	18	21.22 ( 13.35 - 33.72 )
CHOLESTASIS OF PREGNANCY	HEPATOBILIARY DISORDERS	18	478.56 ( 297.81 - 769.01 )
MULTIPLE ORGAN DYSFUNCTION SYNDROME	GENERAL DISORDERS AND ADMINISTRATION SITE CONDITIONS	18	4.55 ( 2.86 - 7.22 )
DRUG ERUPTION	SKIN AND SUBCUTANEOUS TISSUE DISORDERS	17	11.48 ( 7.13 - 18.48 )
VARICES OESOPHAGEAL	GASTROINTESTINAL DISORDERS	17	63.91 ( 39.64 - 103.05 )
PORTAL HYPERTENSIVE GASTROPATHY	GASTROINTESTINAL DISORDERS	17	395.96 ( 243.55 - 643.76 )
THERAPY NON-RESPONDER	GENERAL DISORDERS AND ADMINISTRATION SITE CONDITIONS	17	3.67 ( 2.28 - 5.91 )
MATERNAL EXPOSURE DURING BREAST FEEDING	INJURY, POISONING AND PROCEDURAL COMPLICATIONS	17	28.68 ( 17.80 - 46.20 )
WHITE BLOOD CELL COUNT DECREASED	INVESTIGATIONS	16	1.68 ( 1.03 - 2.74 )
MECONIUM IN AMNIOTIC FLUID	PREGNANCY, PUERPERIUM AND PERINATAL CONDITIONS	16	512.01 ( 309.35 - 847.43 )
LYMPHOCYTE STIMULATION TEST POSITIVE	INVESTIGATIONS	16	188.40 ( 114.78 - 309.25 )
STILLBIRTH	PREGNANCY, PUERPERIUM AND PERINATAL CONDITIONS	15	32.15 ( 19.35 - 53.40 )
CHOLECYSTECTOMY	SURGICAL AND MEDICAL PROCEDURES	15	15.27 ( 9.19 - 25.36 )
DRUG INTOLERANCE	GENERAL DISORDERS AND ADMINISTRATION SITE CONDITIONS	15	1.84 ( 1.11 - 3.06 )
PULMONARY MALFORMATION	CONGENITAL, FAMILIAL AND GENETIC DISORDERS	14	427.49 ( 250.05 - 730.84 )
PLEURAL EFFUSION	RESPIRATORY, THORACIC AND MEDIASTINAL DISORDERS	13	2.37 ( 1.38 - 4.09 )
RASH PRURITIC	SKIN AND SUBCUTANEOUS TISSUE DISORDERS	13	2.86 ( 1.66 - 4.92 )
ACUTE AND CHRONIC GLOMERULONEPHRITIS	RENAL AND URINARY DISORDERS	13	3.74 ( 2.65 - 5.26 )
PRE-ECLAMPSIA	PREGNANCY, PUERPERIUM AND PERINATAL CONDITIONS	12	28.94 ( 16.41 - 51.03 )
CONSTIPATION	GASTROINTESTINAL DISORDERS	11	2.12 ( 1.17 - 3.83 )
PREMATURE RUPTURE OF MEMBRANES	PREGNANCY, PUERPERIUM AND PERINATAL CONDITIONS	11	47.47 ( 26.23 - 85.90 )
RESPIRATORY TRACT MALFORMATION	CONGENITAL, FAMILIAL AND GENETIC DISORDERS	11	899.08 ( 484.06 - 1669.92 )
LUNG CYST	RESPIRATORY, THORACIC AND MEDIASTINAL DISORDERS	11	317.16 ( 173.81 - 578.74 )
PREMATURE DELIVERY	PREGNANCY, PUERPERIUM AND PERINATAL CONDITIONS	10	6.93( 3.73 - 12.90 )
ERYTHEMA MULTIFORME	SKIN AND SUBCUTANEOUS TISSUE DISORDERS	10	12.00 ( 6.45 - 22.33 )
ANGIOEDEMA	SKIN AND SUBCUTANEOUS TISSUE DISORDERS	10	2.41 ( 1.30 - 4.50 )
BLOOD ALKALINE PHOSPHATASE ABNORMAL	INVESTIGATIONS	10	147.07 ( 78.70 - 274.82 )
BILE ACIDS INCREASED	INVESTIGATIONS	10	643.68 ( 338.99 - 1222.24 )
HEPATITIS	HEPATOBILIARY DISORDERS	9	4.02 ( 2.09 - 7.74 )
TUBULOINTERSTITIAL NEPHRITIS	RENAL AND URINARY DISORDERS	9	5.10 ( 2.65 - 9.81 )
HEPATITIS ACUTE	HEPATOBILIARY DISORDERS	9	15.70 ( 8.16 - 30.21 )
AGRANULOCYTOSIS	BLOOD AND LYMPHATIC SYSTEM DISORDERS	9	5.91 ( 3.07 - 11.36 )
LOW BIRTH WEIGHT BABY	PREGNANCY, PUERPERIUM AND PERINATAL CONDITIONS	9	12.86 ( 6.68 - 24.73 )
MATERNAL DRUGS AFFECTING FOETUS	INJURY, POISONING AND PROCEDURAL COMPLICATIONS	9	10.56 ( 5.49 - 20.32 )
COAGULOPATHY	BLOOD AND LYMPHATIC SYSTEM DISORDERS	8	5.22 ( 2.61 - 10.44 )
COLITIS ULCERATIVE	GASTROINTESTINAL DISORDERS	8	2.40 ( 1.20 - 4.81 )
DISEASE RECURRENCE	GENERAL DISORDERS AND ADMINISTRATION SITE CONDITIONS	8	2.14 ( 1.07 - 4.29 )
RASH ERYTHEMATOUS	SKIN AND SUBCUTANEOUS TISSUE DISORDERS	8	2.18 ( 1.09 - 4.37 )
BLOOD ALBUMIN DECREASED	INVESTIGATIONS	8	11.07 ( 5.53 - 22.16 )
CHROMATURIA	RENAL AND URINARY DISORDERS	8	3.79 ( 1.90 - 7.59 )
HYPOTHYROIDISM	ENDOCRINE DISORDERS	8	2.99 ( 1.49 - 5.98 )
THERAPY INTERRUPTED	SURGICAL AND MEDICAL PROCEDURES	8	2.13 ( 1.06 - 4.26 )
LIVE BIRTH	PREGNANCY, PUERPERIUM AND PERINATAL CONDITIONS	8	12.81 ( 6.40- 25.64 )
CYTOMEGALOVIRUS INFECTION	INFECTIONS AND INFESTATIONS	7	4.87 ( 2.32 - 10.22 )
FOETAL DEATH	PREGNANCY, PUERPERIUM AND PERINATAL CONDITIONS	7	11.30 ( 5.38 - 23.73 )
IRON DEFICIENCY ANAEMIA	BLOOD AND LYMPHATIC SYSTEM DISORDERS	7	8.66 ( 4.13 - 18.18 )
DRUG REACTION WITH EOSINOPHILIA AND SYSTEMIC SYMPTOMS	SKIN AND SUBCUTANEOUS TISSUE DISORDERS	7	2.88 ( 1.37 - 6.04 )
EOSINOPHIL COUNT INCREASED	INVESTIGATIONS	7	9.77 ( 4.65 - 20.50 )
CONTRAINDICATED PRODUCT ADMINISTERED	INJURY, POISONING AND PROCEDURAL COMPLICATIONS	7	2.73 ( 1.30 - 5.73 )
PORTAL HYPERTENSION	HEPATOBILIARY DISORDERS	7	25.84 ( 12.30 - 54.29 )
OESOPHAGEAL VARICES HAEMORRHAGE	GASTROINTESTINAL DISORDERS	7	35.85 ( 17.06 - 75.34 )
LACTATION DISORDER	REPRODUCTIVE SYSTEM AND BREAST DISORDERS	7	155.80 ( 73.79 - 328.97 )
FREQUENT BOWEL MOVEMENTS	GASTROINTESTINAL DISORDERS	7	3.29 ( 1.57 - 6.91 )
HAEMATURIA	RENAL AND URINARY DISORDERS	7	2.20 ( 1.05 - 4.62 )
EYELID OEDEMA	EYE DISORDERS	6	5.31 ( 2.38 - 11.82 )
PEMPHIGOID	SKIN AND SUBCUTANEOUS TISSUE DISORDERS	6	10.15 ( 4.56 - 22.62 )
PANCREATITIS ACUTE	GASTROINTESTINAL DISORDERS	6	3.12 ( 1.40 - 6.95 )
BILIRUBIN CONJUGATED INCREASED	INVESTIGATIONS	6	28.43 ( 12.75 - 63.38 )
SCAB	SKIN AND SUBCUTANEOUS TISSUE DISORDERS	6	6.14 ( 2.76 - 13.69 )
TOXIC SKIN ERUPTION	SKIN AND SUBCUTANEOUS TISSUE DISORDERS	6	6.71 ( 3.01 - 14.94 )
STEVENS-JOHNSON SYNDROME	SKIN AND SUBCUTANEOUS TISSUE DISORDERS	6	2.93 ( 1.31 - 6.52 )
GESTATIONAL DIABETES	PREGNANCY, PUERPERIUM AND PERINATAL CONDITIONS	6	14.44 ( 6.48 - 32.18 )
TOXIC EPIDERMAL NECROLYSIS	SKIN AND SUBCUTANEOUS TISSUE DISORDERS	6	4.59( 2.06 - 10.22 )
TRANSAMINASES INCREASED	INVESTIGATIONS	6	3.02 ( 1.36 - 6.72 )
VANISHING BILE DUCT SYNDROME	HEPATOBILIARY DISORDERS	6	74.83 ( 33.49 - 167.16 )
CEREBRAL INFARCTION	NERVOUS SYSTEM DISORDERS	6	2.68 ( 1.20 - 5.97 )
DISSEMINATED INTRAVASCULAR COAGULATION	BLOOD AND LYMPHATIC SYSTEM DISORDERS	6	4.58 ( 2.05 - 10.19 )
RUBELLA	SKIN AND SUBCUTANEOUS TISSUE DISORDERS	6	3.87 ( 1.74 - 8.63 )
OCULAR ICTERUS	HEPATOBILIARY DISORDERS	6	15.22 ( 6.83 - 33.92)
AMENORRHOEA	REPRODUCTIVE SYSTEM AND BREAST DISORDERS	6	12.40 ( 5.57 - 27.63 )
APHTHAL ULCER	GASTROINTESTINAL DISORDERS	6	4.96 ( 2.09 - 4.08)
ILEUS	GASTROINTESTINAL DISORDERS	5	4.74 ( 1.97 - 11.40 )
SOPOR	PSYCHIATRIC DISORDERS	5	3.87 ( 1.61 - 9.30 )
HEPATIC STEATOSIS	HEPATOBILIARY DISORDERS	5	3.06 ( 1.27 - 7.36 )
PROTHROMBIN TIME PROLONGED	INVESTIGATIONS	5	8.30 ( 3.45 - 19.95 )
STOMATITIS	GASTROINTESTINAL DISORDERS	5	4.13 ( 1.72 - 9.92 )
APLASTIC ANAEMIA	BLOOD AND LYMPHATIC SYSTEM DISORDERS	5	9.80 ( 4.08 - 23.57 )
FOETAL HYPOKINESIA	PREGNANCY, PUERPERIUM AND PERINATAL CONDITIONS	5	68.73 ( 28.51 - 165.73 )
MENSTRUATION	REPRODUCTIVE SYSTEM AND BREAST DISORDERS	5	2.46 ( 1.02 - 5.92 )
RENAL HYPERTENSION	RENAL AND URINARY DISORDERS	5	101.66 ( 71.69 - 144.18 )
THROMBOCYTOPENIA	BLOOD AND LYMPHATIC SYSTEM DISORDERS	5	28.14 ( 11.69 - 67.73 )
NAUSEA	GASTROINTESTINAL DISORDERS	5	2.93 ( 1.22 - 7.04 )
FEBRILE NEUTROPENIA	BLOOD AND LYMPHATIC SYSTEM DISORDERS	5	2.87 ( 1.19 - 6.89 )
LIVER FUNCTION TEST INCREASED	INVESTIGATIONS	5	3.08 ( 1.28 - 7.40 )
CALCULUS URINARY	RENAL AND URINARY DISORDERS	5	35.86 ( 14.90 - 86.34 )
HEPATIC NECROSIS	HEPATOBILIARY DISORDERS	5	13.94 ( 5.80 - 33.52 )
SYSTEMIC FIXED DRUG ERUPTION	SKIN AND SUBCUTANEOUS TISSUE DISORDERS	4	399.46 ( 146.81 - 1086.92 )
FOETAL DISTRESS SYNDROME	PREGNANCY, PUERPERIUM AND PERINATAL CONDITIONS	4	20.01 ( 7.50 - 53.40 )
PREMATURE SEPARATION OF PLACENTA	PREGNANCY, PUERPERIUM AND PERINATAL CONDITIONS	4	28.27 ( 10.59 - 75.47 )
LICHENOID DRUG ERUPTION	SKIN AND SUBCUTANEOUS TISSUE DISORDERS	4	4.53 ( 1.70 - 12.07 )
CHOLECYSTITIS	HEPATOBILIARY DISORDERS	4	3.87 ( 1.45 - 10.31 )
KIDNEY FIBROSIS	RENAL AND URINARY DISORDERS	4	33.41 ( 19.37 - 57.64 )
PNEUMOCYSTIS JIROVECII PNEUMONIA	INFECTIONS AND INFESTATIONS	4	3.82 ( 1.43 - 10.17 )
LICHENOID RASH	SKIN AND SUBCUTANEOUS TISSUE DISORDERS	4	4.29 ( 1.61 - 11.44 )
PNEUMONIA BACTERIAL	INFECTIONS AND INFESTATIONS	4	5.57 ( 2.09 - 14.84 )
ASTHMATIC	RESPIRATORY, THORACIC AND MEDIASTINAL DISORDERS	4	5.43 ( 2.04 - 14.47 )
ABDOMINAL PAIN UPPER	GASTROINTESTINAL DISORDERS	4	3.73 ( 1.40- 9.94 )
HUMAN HERPESVIRUS 6 INFECTION	INFECTIONS AND INFESTATIONS	4	23.06 ( 8.64 - 61.55 )
SPLENOMEGALY	BLOOD AND LYMPHATIC SYSTEM DISORDERS	4	3.78 ( 1.41 - 10.06 )
POOR SUCKING REFLEX	NERVOUS SYSTEM DISORDERS	4	105.47 ( 39.35 - 282.68 )
SUBDURAL HAEMATOMA	INJURY, POISONING AND PROCEDURAL COMPLICATIONS	4	3.01 ( 1.13 - 8.01 )
NEONATAL RESPIRATORY DISTRESS SYNDROME	RESPIRATORY, THORACIC AND MEDIASTINAL DISORDERS	4	11.65 ( 4.37 - 31.07 )
CHRONIC HEPATIC FAILURE	HEPATOBILIARY DISORDERS	4	69.41 ( 25.95 - 185.67 )
DIARRHOEA HAEMORRHAGIC	GASTROINTESTINAL DISORDERS	4	4.79 ( 1.80 - 12.76 )
PLICATED TONGUE	GASTROINTESTINAL DISORDERS	4	5.78 ( 2.17 - 15.42 )
ALANINE AMINOTRANSFERASE ABNORMAL	INVESTIGATIONS	4	23.56 ( 8.83 - 62.86 )
CHRONIC HEPATITIS	HEPATOBILIARY DISORDERS	4	54.74 ( 20.48 - 146.31 )
PRETERM PREMATURE RUPTURE OF MEMBRANES	PREGNANCY, PUERPERIUM AND PERINATAL CONDITIONS	4	35.62 ( 13.34 - 95.13 )
BILIARY TRACT DISORDER	HEPATOBILIARY DISORDERS	4	32.34 ( 12.11 - 86.35 )
BLOOD BILIRUBIN ABNORMAL	INVESTIGATIONS	4	37.93 ( 14.20 - 101.29 )
CHEILITIS	GASTROINTESTINAL DISORDERS	4	28.82 ( 10.80 - 76.92 )
ANAL INCONTINENCE	GASTROINTESTINAL DISORDERS	4	3.35 ( 1.26 - 8.92 )
TETHERED ORAL TISSUE	CONGENITAL, FAMILIAL AND GENETIC DISORDERS	4	91.58 ( 34.20 - 245.27 )
MUSCLE ATROPHY	MUSCULOSKELETAL AND CONNECTIVE TISSUE DISORDERS	4	3.89 ( 1.46 - 10.37 )
GROWTH RETARDATION	MUSCULOSKELETAL AND CONNECTIVE TISSUE DISORDERS	4	15.03 ( 5.63 - 40.10 )
TYPE I HYPERSENSITIVITY	IMMUNE SYSTEM DISORDERS	4	15.01 ( 5.63 - 40.03 )
PULMONARY INSTERSTITIAL FIBROSIS	RESPIRATORY, THORACIC AND MEDIASTINAL DISORDERS	4	36.42 ( 19.77 - 69.79 )
PLATELET COUNT INCREASED	INVESTIGATIONS	4	3.45 ( 1.29 - 9.18 )
ERYTHEMA MULTIFORME	SKIN AND SUBCUTANEOUS TISSUE DISORDERS	4	3.07 ( 1.15 - 8.18 )
PORTAL VEIN THROMBOSIS	HEPATOBILIARY DISORDERS	4	14.17 ( 5.31 - 37.81 )
VASCULITIS	VASCULAR DISORDERS	4	3.92 ( 1.47 - 10.46 )
SCHIZOPHRENIA	PSYCHIATRIC DISORDERS	4	3.69 ( 1.39 - 9.84 )
MALNUTRITION	METABOLISM AND NUTRITION DISORDERS	3	3.16 ( 1.02 - 9.80 )
FOETAL GROWTH RESTRICTION	PREGNANCY, PUERPERIUM AND PERINATAL CONDITIONS	3	5.02 ( 1.62 - 15.59 )
TACHYCARDIA FOETAL	CARDIAC DISORDERS	3	66.09 ( 21.23 - 205.82 )
MATERNAL EXPOSURE TIMING UNSPECIFIED	INJURY, POISONING AND PROCEDURAL COMPLICATIONS	3	10.78 ( 3.47 - 33.47 )
ADENOCARCINOMA OF COLON	NEOPLASMS BENIGN, MALIGNANT AND UNSPECIFIED (INCL CYSTS AND POLYPS)	3	18.41 ( 5.93 - 57.18 )
CHOLANGITIS ACUTE	HEPATOBILIARY DISORDERS	3	49.05 ( 15.77 - 152.59 )
CARDIAC FAILURE ACUTE	CARDIAC DISORDERS	3	5.40 ( 1.74 - 16.77 )
BILIARY OBSTRUCTION	HEPATOBILIARY DISORDERS	3	11.05 ( 3.56 - 34.30 )
PIGMENTATION DISORDER	SKIN AND SUBCUTANEOUS TISSUE DISORDERS	3	5.60 ( 1.81 - 17.39 )
AERECTILE DYSFUNCTION	REPRODUCTIVE SYSTEM AND BREAST DISORDERS	3	14.67 ( 4.73 - 45.55 )
HYPOAESTHESIA ORAL	GASTROINTESTINAL DISORDERS	3	81.61 ( 26.18 - 254.38 )
BILIARY COLIC	HEPATOBILIARY DISORDERS	3	9.95 ( 3.20 - 30.86 )
NEPHROTIC SYNDROME	RENAL AND URINARY DISORDERS	3	9.86 ( 6.70 - 14.50 )
CHOLANGIOCARCINOMA	NEOPLASMS BENIGN, MALIGNANT AND UNSPECIFIED (INCL CYSTS AND POLYPS)	3	24.59 ( 7.92 - 76.38 )
GASTROINTESTINAL PAIN	GASTROINTESTINAL DISORDERS	3	3.23 ( 1.04 - 10.02 )
PROCTALGIA	GASTROINTESTINAL DISORDERS	3	5.29 ( 1.70 - 16.41 )
HAEMORRHAGE IN PREGNANCY	PREGNANCY, PUERPERIUM AND PERINATAL CONDITIONS	3	17.26 ( 5.56 - 53.60 )
GRANULOCYTOPENIA	BLOOD AND LYMPHATIC SYSTEM DISORDERS	3	5.37 ( 1.73 - 16.67 )
VENOOCCLUSIVE DISEASE	VASCULAR DISORDERS	3	14.23 ( 4.58 - 44.16 )
HYPOALDOSTERONISM	ENDOCRINE DISORDERS	3	139.39 ( 44.57 - 435.96 )
PURPURA	SKIN AND SUBCUTANEOUS TISSUE DISORDERS	3	3.71 ( 1.20 - 11.51 )
PRODUCT ADMINISTRATION INTERRUPTED	INJURY, POISONING AND PROCEDURAL COMPLICATIONS	3	6.44 ( 2.08 - 19.98 )
BREAST ENGORGEMENT	REPRODUCTIVE SYSTEM AND BREAST DISORDERS	3	4.29 ( 1.38 - 13.29 )
INCREASED TENDENCY TO BRUISE	BLOOD AND LYMPHATIC SYSTEM DISORDERS	3	3.48 ( 1.13 - 10.79 )
SERUM FERRITIN INCREASED	INVESTIGATIONS	3	6.52 ( 2.10 - 20.24 )
BILE DUCT STENOSIS	HEPATOBILIARY DISORDERS	3	28.79 ( 9.27 - 89.45 )
THROMBOTIC MICROANGIOPATHY	BLOOD AND LYMPHATIC SYSTEM DISORDERS	3	3.88 ( 1.25 - 12.03 )
HAEMOPHAGOCYTIC LYMPHOHISTIOCYTOSIS	IMMUNE SYSTEM DISORDERS	3	3.97 ( 1.28 - 12.32 )
GALLSTONE ILEUS	GASTROINTESTINAL DISORDERS	3	804.48 ( 247.34 - 2616.52 )
BILE DUCT CANCER	NEOPLASMS BENIGN, MALIGNANT AND UNSPECIFIED (INCL CYSTS AND POLYPS)	3	26.61 ( 8.57 - 82.67 )
ABDOMINAL DISTENSION	GASTROINTESTINAL DISORDERS	3	62.99 ( 20.23 - 196.11 )
HAEMOLYTIC ANAEMIA	BLOOD AND LYMPHATIC SYSTEM DISORDERS	3	3.71 ( 1.20 - 11.50 )
DERMATITIS EXFOLIATIVE	SKIN AND SUBCUTANEOUS TISSUE DISORDERS	3	5.98 ( 1.93 - 18.55 )
FOETAL HEART RATE DECELERATION ABNORMALITY	CARDIAC DISORDERS	3	36.24 ( 11.66 - 112.64 )
