# Supplementary material for: Adverse events of ursodeoxycholic acid: a real-world pharmacovigilance study using FAERS (2004–2023)
Source: Front Med (Lausanne). 2025 Sep 2;12:1574308. doi: 10.3389/fmed.2025.1574308 (PMC12436379; doi:10.3389/fmed.2025.1574308)
Supplement: Supplementary file 4 [file Table_4.XLSX]

## Sheet: PRR
Supplementary table 4. The signal strength of ADRs of ursodeoxycholic acid at the PTs level recognized by PRR in FAERS
PTs	SOC Name	Case Numbers	PRR (X2)
OFF LABEL USE	INJURY, POISONING AND PROCEDURAL COMPLICATIONS	180	2.74 ( 201.19 )
PRURITUS	SKIN AND SUBCUTANEOUS TISSUE DISORDERS	105	3.27 ( 166.67 )
MATERNAL EXPOSURE DURING PREGNANCY	INJURY, POISONING AND PROCEDURAL COMPLICATIONS	79	11.46 ( 754.00 )
INTERSTITIAL LUNG DISEASE	RESPIRATORY, THORACIC AND MEDIASTINAL DISORDERS	58	14.22 ( 712.43 )
LIVER DISORDER	HEPATOBILIARY DISORDERS	57	14.95 ( 741.58 )
ALANINE AMINOTRANSFERASE INCREASED	INVESTIGATIONS	43	7.66 ( 248.86 )
FOETAL EXPOSURE DURING PREGNANCY	INJURY, POISONING AND PROCEDURAL COMPLICATIONS	40	5.78 ( 158.07 )
PREMATURE BABY	PREGNANCY, PUERPERIUM AND PERINATAL CONDITIONS	40	14.55 ( 504.31 )
ASPARTATE AMINOTRANSFERASE INCREASED	INVESTIGATIONS	34	6.99 ( 174.65 )
HEPATIC FAILURE	HEPATOBILIARY DISORDERS	32	11.66 ( 311.59 )
BLOOD ALKALINE PHOSPHATASE INCREASED	INVESTIGATIONS	32	13.57 ( 372.30 )
DRUG INEFFECTIVE FOR UNAPPROVED INDICATION	GENERAL DISORDERS AND ADMINISTRATION SITE CONDITIONS	32	7.27 ( 172.92 )
JAUNDICE	HEPATOBILIARY DISORDERS	29	11.52 ( 278.37 )
HEPATIC FUNCTION ABNORMAL	HEPATOBILIARY DISORDERS	27	8.62 ( 181.85 )
BLOOD BILIRUBIN INCREASED	INVESTIGATIONS	27	10.86 ( 241.44 )
ASCITES	GASTROINTESTINAL DISORDERS	26	9.82 ( 205.75 )
PREMATURE LABOUR	PREGNANCY, PUERPERIUM AND PERINATAL CONDITIONS	26	46.21 ( 1144.47 )
HEPATIC CIRRHOSIS	HEPATOBILIARY DISORDERS	25	16.01 ( 351.22 )
DISEASE PROGRESSION	GENERAL DISORDERS AND ADMINISTRATION SITE CONDITIONS	24	2.41 ( 19.87 )
PANCYTOPENIA	BLOOD AND LYMPHATIC SYSTEM DISORDERS	23	4.79 ( 69.10 )
VENOOCCLUSIVE LIVER DISEASE	HEPATOBILIARY DISORDERS	23	55.48 ( 1223.23 )
THERAPEUTIC RESPONSE DECREASED	GENERAL DISORDERS AND ADMINISTRATION SITE CONDITIONS	22	4.35 ( 56.68 )
DRUG-INDUCED LIVER INJURY	HEPATOBILIARY DISORDERS	21	9.39 ( 157.31 )
GAMMA-GLUTAMYLTRANSFERASE INCREASED	INVESTIGATIONS	20	9.53 ( 152.52 )
PLATELET COUNT DECREASED	INVESTIGATIONS	19	2.02 ( 9.85 )
CAESAREAN SECTION	SURGICAL AND MEDICAL PROCEDURES	18	15.91 ( 251.07 )
HEPATIC FIBROSIS	HEPATOBILIARY DISORDERS	18	61.65 ( 1066.95 )
HEPATIC ENZYME INCREASED	INVESTIGATIONS	18	3.16 ( 26.61 )
HEPATIC ENCEPHALOPATHY	NERVOUS SYSTEM DISORDERS	18	21.15 ( 344.84 )
MULTIPLE ORGAN DYSFUNCTION SYNDROME	GENERAL DISORDERS AND ADMINISTRATION SITE CONDITIONS	18	4.53 ( 49.59 )
DRUG ERUPTION	SKIN AND SUBCUTANEOUS TISSUE DISORDERS	17	11.45 ( 161.91 )
VARICES OESOPHAGEAL	GASTROINTESTINAL DISORDERS	17	63.71 ( 1042.31 )
PORTAL HYPERTENSIVE GASTROPATHY	GASTROINTESTINAL DISORDERS	17	394.72 ( 6406.71 )
THERAPY NON-RESPONDER	GENERAL DISORDERS AND ADMINISTRATION SITE CONDITIONS	17	3.66 ( 32.94 )
MATERNAL EXPOSURE DURING BREAST FEEDING	INJURY, POISONING AND PROCEDURAL COMPLICATIONS	17	28.59 ( 451.36 )
MECONIUM IN AMNIOTIC FLUID	PREGNANCY, PUERPERIUM AND PERINATAL CONDITIONS	16	510.50 ( 7716.08 )
LYMPHOCYTE STIMULATION TEST POSITIVE	INVESTIGATIONS	16	187.84 ( 2915.22 )
STILLBIRTH	PREGNANCY, PUERPERIUM AND PERINATAL CONDITIONS	15	32.06 ( 449.85 )
ABDOMINAL PAIN UPPER	GASTROINTESTINAL DISORDERS	15	12.93 ( 6.35 )
CHOLECYSTECTOMY	SURGICAL AND MEDICAL PROCEDURES	15	15.23 ( 199.14 )
PULMONARY MALFORMATION	CONGENITAL, FAMILIAL AND GENETIC DISORDERS	14	426.38 ( 5683.06 )
PLEURAL EFFUSION	RESPIRATORY, THORACIC AND MEDIASTINAL DISORDERS	13	2.37 ( 10.27 )
RASH PRURITIC	SKIN AND SUBCUTANEOUS TISSUE DISORDERS	13	2.85 ( 15.65 )
EXPOSURE VIA BREAST MILK	INJURY, POISONING AND PROCEDURAL COMPLICATIONS	13	33.34 ( 406.35 )
ACUTE AND CHRONIC GLOMERULONEPHRITIS	RENAL AND URINARY DISORDERS	12	21.59 ( 23.28 )
PRE-ECLAMPSIA	PREGNANCY, PUERPERIUM AND PERINATAL CONDITIONS	12	28.88 ( 321.98 )
CONSTIPATION	GASTROINTESTINAL DISORDERS	11	2.12 ( 6.48 )
PREMATURE RUPTURE OF MEMBRANES	PREGNANCY, PUERPERIUM AND PERINATAL CONDITIONS	11	47.38 ( 496.87 )
RESPIRATORY TRACT MALFORMATION	CONGENITAL, FAMILIAL AND GENETIC DISORDERS	11	897.25 ( 8988.07 )
LUNG CYST	RESPIRATORY, THORACIC AND MEDIASTINAL DISORDERS	11	316.51 ( 3346.79 )
PREMATURE DELIVERY	PREGNANCY, PUERPERIUM AND PERINATAL CONDITIONS	10	6.92 ( 50.65 )
ERYTHEMA MULTIFORME	SKIN AND SUBCUTANEOUS TISSUE DISORDERS	10	11.98 ( 100.55 )
ANGIOEDEMA	SKIN AND SUBCUTANEOUS TISSUE DISORDERS	10	2.42 ( 8.31 )
BLOOD ALKALINE PHOSPHATASE ABNORMAL	INVESTIGATIONS	10	146.80 ( 1425.75 )
BILE ACIDS INCREASED	INVESTIGATIONS	10	642.49 ( 5994.36 )
HEPATITIS	HEPATOBILIARY DISORDERS	9	4.02 ( 20.40 )
TUBULOINTERSTITIAL NEPHRITIS	RENAL AND URINARY DISORDERS	9	5.09 ( 29.61 )
HEPATITIS ACUTE	HEPATOBILIARY DISORDERS	9	15.68 ( 123.48 )
AGRANULOCYTOSIS	BLOOD AND LYMPHATIC SYSTEM DISORDERS	9	5.90 ( 36.60 )
LOW BIRTH WEIGHT BABY	PREGNANCY, PUERPERIUM AND PERINATAL CONDITIONS	9	12.83 ( 98.10 )
MATERNAL DRUGS AFFECTING FOETUS	INJURY, POISONING AND PROCEDURAL COMPLICATIONS	9	10.55 ( 77.72 )
COAGULOPATHY	BLOOD AND LYMPHATIC SYSTEM DISORDERS	8	5.21 ( 27.20 )
COLITIS ULCERATIVE	GASTROINTESTINAL DISORDERS	8	2.40 ( 6.54 )
DISEASE RECURRENCE	GENERAL DISORDERS AND ADMINISTRATION SITE CONDITIONS	8	2.14 ( 4.88 )
RASH ERYTHEMATOUS	SKIN AND SUBCUTANEOUS TISSUE DISORDERS	8	2.18 ( 5.12 )
BLOOD ALBUMIN DECREASED	INVESTIGATIONS	8	11.06 ( 73.11 )
CHROMATURIA	RENAL AND URINARY DISORDERS	8	3.79 ( 16.42 )
HYPOTHYROIDISM	ENDOCRINE DISORDERS	8	2.98 ( 10.56 )
THERAPY INTERRUPTED	SURGICAL AND MEDICAL PROCEDURES	8	2.13 ( 4.79 )
LIVE BIRTH	PREGNANCY, PUERPERIUM AND PERINATAL CONDITIONS	8	12.79 ( 86.86 )
CYTOMEGALOVIRUS INFECTION	INFECTIONS AND INFESTATIONS	7	4.87 ( 21.49 )
FOETAL DEATH	PREGNANCY, PUERPERIUM AND PERINATAL CONDITIONS	7	11.29 ( 65.58 )
IRON DEFICIENCY ANAEMIA	BLOOD AND LYMPHATIC SYSTEM DISORDERS	7	8.65 ( 47.32 )
DRUG REACTION WITH EOSINOPHILIA AND SYSTEMIC SYMPTOMS	SKIN AND SUBCUTANEOUS TISSUE DISORDERS	7	2.88 ( 8.58 )
EOSINOPHIL COUNT INCREASED	INVESTIGATIONS	7	9.76 ( 54.95 )
CONTRAINDICATED PRODUCT ADMINISTERED	INJURY, POISONING AND PROCEDURAL COMPLICATIONS	7	2.73 ( 7.67 )
PORTAL HYPERTENSION	HEPATOBILIARY DISORDERS	7	25.82 ( 166.50 )
OESOPHAGEAL VARICES HAEMORRHAGE	GASTROINTESTINAL DISORDERS	7	35.80 ( 235.92 )
LACTATION DISORDER	REPRODUCTIVE SYSTEM AND BREAST DISORDERS	7	155.60 ( 1057.70 )
FREQUENT BOWEL MOVEMENTS	GASTROINTESTINAL DISORDERS	7	3.29 ( 11.15 )
HAEMATURIA	RENAL AND URINARY DISORDERS	7	2.20 ( 4.59 )
EYELID OEDEMA	EYE DISORDERS	6	5.30 ( 20.95 )
PEMPHIGOID	SKIN AND SUBCUTANEOUS TISSUE DISORDERS	6	10.14 ( 49.39 )
PANCREATITIS ACUTE	GASTROINTESTINAL DISORDERS	6	3.12 ( 8.64 )
BILIRUBIN CONJUGATED INCREASED	INVESTIGATIONS	6	28.40 ( 158.12 )
APHTHAL ULCER	GASTROINTESTINAL DISORDERS	6	4.96 ( 3.29 )
TOXIC SKIN ERUPTION	SKIN AND SUBCUTANEOUS TISSUE DISORDERS	6	6.70 ( 29.09 )
STEVENS-JOHNSON SYNDROME	SKIN AND SUBCUTANEOUS TISSUE DISORDERS	6	2.92 ( 7.60 )
GESTATIONAL DIABETES	PREGNANCY, PUERPERIUM AND PERINATAL CONDITIONS	6	14.43 ( 74.87 )
TOXIC EPIDERMAL NECROLYSIS	SKIN AND SUBCUTANEOUS TISSUE DISORDERS	6	4.58 ( 16.81 )
TRANSAMINASES INCREASED	INVESTIGATIONS	6	3.02 ( 8.09 )
VANISHING BILE DUCT SYNDROME	HEPATOBILIARY DISORDERS	6	74.74 ( 433.10 )
CEREBRAL INFARCTION	NERVOUS SYSTEM DISORDERS	6	2.68 ( 6.32 )
DISSEMINATED INTRAVASCULAR COAGULATION	BLOOD AND LYMPHATIC SYSTEM DISORDERS	6	4.57 ( 16.74 )
DEVICE RELATED INFECTION	INFECTIONS AND INFESTATIONS	6	3.87 ( 12.78 )
OCULAR ICTERUS	HEPATOBILIARY DISORDERS	6	15.21 ( 79.52 )
ERYTHEMA MULTIFORME	SKIN AND SUBCUTANEOUS TISSUE DISORDERS	6	12.39 ( 62.74 )
HYPOALBUMINAEMIA	METABOLISM AND NUTRITION DISORDERS	6	9.19 ( 43.77 )
ILEUS	GASTROINTESTINAL DISORDERS	5	4.74 ( 14.75)
SOPOR	PSYCHIATRIC DISORDERS	5	3.87 ( 10.63 )
HEPATIC STEATOSIS	HEPATOBILIARY DISORDERS	5	3.06 ( 6.94 )
PROTHROMBIN TIME PROLONGED	INVESTIGATIONS	5	8.29 ( 32.03 )
RUBELLA	SKIN AND SUBCUTANEOUS TISSUE DISORDERS	5	4.12 ( 11.83 )
CHOLECYSTITIS ACUTE	HEPATOBILIARY DISORDERS	5	9.79 ( 39.44 )
FOETAL HYPOKINESIA	PREGNANCY, PUERPERIUM AND PERINATAL CONDITIONS	5	68.67 ( 331.01 )
RENAL HYPERTENSION	RENAL AND URINARY DISORDERS	5	101.07 ( 136.87 )
MELAENA	GASTROINTESTINAL DISORDERS	5	2.46 ( 4.34 )
JAUNDICE NEONATAL	PREGNANCY, PUERPERIUM AND PERINATAL CONDITIONS	5	28.12 ( 130.38 )
THROMBOCYTOPENIA	BLOOD AND LYMPHATIC SYSTEM DISORDERS	5	2.87 ( 6.07 )
LIVER FUNCTION TEST INCREASED	INVESTIGATIONS	5	3.08 ( 7.01 )
CALCULUS URINARY	RENAL AND URINARY DISORDERS	5	35.83 ( 168.65 )
APLASTIC ANAEMIA	BLOOD AND LYMPHATIC SYSTEM DISORDERS	5	13.93 ( 59.90 )
AMENORRHOEA	REPRODUCTIVE SYSTEM AND BREAST DISORDERS	4	399.16 ( 1523.8 )
FOETAL DISTRESS SYNDROME	PREGNANCY, PUERPERIUM AND PERINATAL CONDITIONS	4	20.00 ( 72.05 )
PREMATURE SEPARATION OF PLACENTA	PREGNANCY, PUERPERIUM AND PERINATAL CONDITIONS	4	28.25 ( 104.84 )
HYPERBILIRUBINAEMIA	HEPATOBILIARY DISORDERS	4	4.53 ( 10.98 )
FEBRILE NEUTROPENIA	BLOOD AND LYMPHATIC SYSTEM DISORDERS	4	3.86 ( 8.49 )
PNEUMOCYSTIS JIROVECII PNEUMONIA	INFECTIONS AND INFESTATIONS	4	3.81 ( 8.30 )
HEPATOMEGALY	HEPATOBILIARY DISORDERS	4	4.29 ( 10.09 )
PNEUMONIA BACTERIAL	INFECTIONS AND INFESTATIONS	4	5.56 ( 14.96 )
ASTHMATIC	RESPIRATORY, THORACIC AND MEDIASTINAL DISORDERS	4	5.43 ( 14.43 )
DEVICE OCCLUSION	PRODUCT ISSUES	4	3.73 ( 7.98 )
HUMAN HERPESVIRUS 6 INFECTION	INFECTIONS AND INFESTATIONS	4	23.05 ( 84.16 )
SPLENOMEGALY	BLOOD AND LYMPHATIC SYSTEM DISORDERS	4	3.77 ( 8.15 )
POOR SUCKING REFLEX	NERVOUS SYSTEM DISORDERS	4	105.40 ( 409.03 )
SUBDURAL HAEMATOMA	INJURY, POISONING AND PROCEDURAL COMPLICATIONS	4	3.00 ( 5.35 )
NEONATAL RESPIRATORY DISTRESS SYNDROME	RESPIRATORY, THORACIC AND MEDIASTINAL DISORDERS	4	11.64 ( 38.86 )
CHRONIC HEPATIC FAILURE	HEPATOBILIARY DISORDERS	4	69.36 ( 267.51 )
DIARRHOEA HAEMORRHAGIC	GASTROINTESTINAL DISORDERS	4	4.78 ( 11.96 )
NAUSEA	GASTROINTESTINAL DISORDERS	4	5.78 ( 15.80 )
ALANINE AMINOTRANSFERASE ABNORMAL	INVESTIGATIONS	4	23.54 ( 86.11 )
PLICATED TONGUE	GASTROINTESTINAL DISORDERS	4	54.70 ( 209.64 )
PRETERM PREMATURE RUPTURE OF MEMBRANES	PREGNANCY, PUERPERIUM AND PERINATAL CONDITIONS	4	35.60 ( 134.00 )
BILIARY TRACT DISORDER	HEPATOBILIARY DISORDERS	4	32.32 ( 120.98 )
BLOOD BILIRUBIN ABNORMAL	INVESTIGATIONS	4	37.90 ( 143.13 )
CHEILITIS	GASTROINTESTINAL DISORDERS	4	28.80 ( 106.99 )
ANAL INCONTINENCE	GASTROINTESTINAL DISORDERS	4	3.34 ( 6.57 )
TETHERED ORAL TISSUE	CONGENITAL, FAMILIAL AND GENETIC DISORDERS	4	91.52 ( 354.65 )
MUSCLE ATROPHY	MUSCULOSKELETAL AND CONNECTIVE TISSUE DISORDERS	4	3.89 ( 8.58 )
GROWTH RETARDATION	MUSCULOSKELETAL AND CONNECTIVE TISSUE DISORDERS	4	15.02 ( 52.27)
TYPE I HYPERSENSITIVITY	IMMUNE SYSTEM DISORDERS	4	14.99 ( 52.17 )
KIDNEY FIBROSIS	RENAL AND URINARY DISORDERS	4	36.02 ( 20.63 )
PLATELET COUNT INCREASED	INVESTIGATIONS	4	3.44 ( 6.93 )
LICHENOID RASH	SKIN AND SUBCUTANEOUS TISSUE DISORDERS	4	3.07 ( 5.58 )
LICHENOID DRUG ERUPTION	SKIN AND SUBCUTANEOUS TISSUE DISORDERS	4	12.21 ( 41.10 )
PORTAL VEIN THROMBOSIS	HEPATOBILIARY DISORDERS	4	14.16 ( 48.87 )
VASCULITIS	VASCULAR DISORDERS	4	3.92 ( 8.70 )
SCHIZOPHRENIA	PSYCHIATRIC DISORDERS	4	3.69 ( 7.85 )
MALNUTRITION	METABOLISM AND NUTRITION DISORDERS	3	3.16 ( 4.420 )
FOETAL GROWTH RESTRICTION	PREGNANCY, PUERPERIUM AND PERINATAL CONDITIONS	3	5.02 ( 9.66)
TACHYCARDIA FOETAL	CARDIAC DISORDERS	3	66.06 ( 190.88 )
MATERNAL EXPOSURE TIMING UNSPECIFIED	INJURY, POISONING AND PROCEDURAL COMPLICATIONS	3	10.78 ( 26.58 )
ADENOCARCINOMA OF COLON	NEOPLASMS BENIGN, MALIGNANT AND UNSPECIFIED (INCL CYSTS AND POLYPS)	3	18.40 ( 49.28 )
CARDIAC FAILURE ACUTE	CARDIAC DISORDERS	3	5.40 ( 10.76 )
BILIARY OBSTRUCTION	HEPATOBILIARY DISORDERS	3	11.04 ( 27.37 )
PIGMENTATION DISORDER	SKIN AND SUBCUTANEOUS TISSUE DISORDERS	3	5.60 ( 11.33 )
ALOPECIA	SKIN AND SUBCUTANEOUS TISSUE DISORDERS	3	14.66 ( 38.14 )
HYPOAESTHESIA ORAL	GASTROINTESTINAL DISORDERS	3	81.57 ( 236.69 )
BILIARY COLIC	HEPATOBILIARY DISORDERS	3	9.94 ( 24.10 )
CHOLANGIOCARCINOMA	NEOPLASMS BENIGN, MALIGNANT AND UNSPECIFIED (INCL CYSTS AND POLYPS)	3	24.58 ( 67.68 )
GASTROINTESTINAL PAIN	GASTROINTESTINAL DISORDERS	3	3.23 ( 4.61 )
PROCTALGIA	GASTROINTESTINAL DISORDERS	3	5.29 ( 10.42 )
HAEMORRHAGE IN PREGNANCY	PREGNANCY, PUERPERIUM AND PERINATAL CONDITIONS	3	17.25 ( 45.85 )
GRANULOCYTOPENIA	BLOOD AND LYMPHATIC SYSTEM DISORDERS	3	5.37 ( 10.66 )
NEPHROTIC SYNDROME	RENAL AND URINARY DISORDERS	3	3.72 ( 5.74 )
VENOOCCLUSIVE DISEASE	VASCULAR DISORDERS	3	14.22 ( 36.82 )
HYPOALDOSTERONISM	ENDOCRINE DISORDERS	3	139.31 ( 405.93 )
PURPURA	SKIN AND SUBCUTANEOUS TISSUE DISORDERS	3	3.71 ( 5.93 )
STOMATITIS	GASTROINTESTINAL DISORDERS	3	6.44 ( 13.77 )
BREAST ENGORGEMENT	REPRODUCTIVE SYSTEM AND BREAST DISORDERS	3	4.28 ( 7.55 )
MENSTRUATION	REPRODUCTIVE SYSTEM AND BREAST DISORDERS	3	3.48 ( 5.29 )
SYSTEMIC FIXED DRUG ERUPTION	SKIN AND SUBCUTANEOUS TISSUE DISORDERS	3	3.06 ( 4.17 )
AERECTILE DYSFUNCTION	REPRODUCTIVE SYSTEM AND BREAST DISORDERS	3	6.52 ( 14.01 )
BILE DUCT STENOSIS	HEPATOBILIARY DISORDERS	3	28.77 ( 80.18 )
THROMBOTIC MICROANGIOPATHY	BLOOD AND LYMPHATIC SYSTEM DISORDERS	3	3.88 ( 6.41 )
HAEMOPHAGOCYTIC LYMPHOHISTIOCYTOSIS	IMMUNE SYSTEM DISORDERS	3	3.97 ( 6.66 )
GALLSTONE ILEUS	GASTROINTESTINAL DISORDERS	3	804.03 ( 2216.14 )
BILE DUCT CANCER	NEOPLASMS BENIGN, MALIGNANT AND UNSPECIFIED (INCL CYSTS AND POLYPS)	3	26.60 ( 73.70 )
GAMMA-GLUTAMYLTRANSFERASE ABNORMAL	INVESTIGATIONS	3	62.96 ( 181.70 )
HAEMOLYTIC ANAEMIA	BLOOD AND LYMPHATIC SYSTEM DISORDERS	3	3.71 ( 5.93 )
DERMATITIS EXFOLIATIVE	SKIN AND SUBCUTANEOUS TISSUE DISORDERS	3	5.97 ( 12.42 )
ABDOMINAL DISTENSION	GASTROINTESTINAL DISORDERS	3	36.22 ( 102.34 )
