# Supplementary material for: Adverse events of ursodeoxycholic acid: a real-world pharmacovigilance study using FAERS (2004–2023)
Source: Front Med (Lausanne). 2025 Sep 2;12:1574308. doi: 10.3389/fmed.2025.1574308 (PMC12436379; doi:10.3389/fmed.2025.1574308)
Supplement: Supplementary file 5 [file Table_5.XLSX]

## Sheet: BCPNN
Supplementary table 5. The signal strength of ADRs of ursodeoxycholic acid at the PTs level recognized by BCPNN in FAERS
PTs	SOC Name	Case Numbers	IC (IC025)
OFF LABEL USE	INJURY, POISONING AND PROCEDURAL COMPLICATIONS	180	1.45 ( 0.21 )
DRUG INEFFECTIVE	GENERAL DISORDERS AND ADMINISTRATION SITE CONDITIONS	142	2.30 ( 1.37 )
PRURITUS	SKIN AND SUBCUTANEOUS TISSUE DISORDERS	105	1.71 ( 0.04 )
DEATH	GENERAL DISORDERS AND ADMINISTRATION SITE CONDITIONS	88	3.25( 1.42 )
MATERNAL EXPOSURE DURING PREGNANCY	INJURY, POISONING AND PROCEDURAL COMPLICATIONS	79	3.52 ( 1.85 )
INTERSTITIAL LUNG DISEASE	RESPIRATORY, THORACIC AND MEDIASTINAL DISORDERS	58	3.83 ( 2.16 )
LIVER DISORDER	HEPATOBILIARY DISORDERS	57	3.90 ( 2.23 )
CONDITION AGGRAVATED	GENERAL DISORDERS AND ADMINISTRATION SITE CONDITIONS	45	0.87 ( 0.80 )
ALANINE AMINOTRANSFERASE INCREASED	INVESTIGATIONS	43	2.94 ( 1.27 )
PREGNANCY	PREGNANCY, PUERPERIUM AND PERINATAL CONDITIONS	42	4.43 ( 2.76 )
FOETAL EXPOSURE DURING PREGNANCY	INJURY, POISONING AND PROCEDURAL COMPLICATIONS	40	2.53 ( 0.86 )
PREMATURE BABY	PREGNANCY, PUERPERIUM AND PERINATAL CONDITIONS	40	3.86 ( 2.19 )
PYREXIA	GENERAL DISORDERS AND ADMINISTRATION SITE CONDITIONS	36	1.44 ( 0.23 )
ASPARTATE AMINOTRANSFERASE INCREASED	INVESTIGATIONS	34	2.80 ( 1.14 )
EXPOSURE DURING PREGNANCY	INJURY, POISONING AND PROCEDURAL COMPLICATIONS	33	1.90 ( 0.23 )
PNEUMONIA	INFECTIONS AND INFESTATIONS	33	2.14 ( 1.52 )
HEPATIC FAILURE	HEPATOBILIARY DISORDERS	32	3.54 ( 1.88 )
BLOOD ALKALINE PHOSPHATASE INCREASED	INVESTIGATIONS	32	3.76 ( 2.09 )
DRUG INEFFECTIVE FOR UNAPPROVED INDICATION	GENERAL DISORDERS AND ADMINISTRATION SITE CONDITIONS	32	2.86 ( 1.19 )
LIVER TRANSPLANT	SURGICAL AND MEDICAL PROCEDURES	32	6.64 ( 4.98 )
WEIGHT DECREASED	INVESTIGATIONS	29	2.23 ( 1.43 )
JAUNDICE	HEPATOBILIARY DISORDERS	29	3.52 ( 1.86 )
ABDOMINAL DISCOMFORT	GASTROINTESTINAL DISORDERS	29	0.95 ( 0.71 )
ALOPECIA	SKIN AND SUBCUTANEOUS TISSUE DISORDERS	28	2.66 ( 1.01 )
HEPATIC FUNCTION ABNORMAL	HEPATOBILIARY DISORDERS	27	3.11 ( 1.44 )
BLOOD BILIRUBIN INCREASED	INVESTIGATIONS	27	3.44 ( 1.77 )
DECREASED APPETITE	METABOLISM AND NUTRITION DISORDERS	27	3.35 ( 1.31 )
ASCITES	GASTROINTESTINAL DISORDERS	26	3.29 ( 1.63 )
ABDOMINAL PAIN UPPER	GASTROINTESTINAL DISORDERS	26	2.54 ( 1.12 )
PREMATURE LABOUR	PREGNANCY, PUERPERIUM AND PERINATAL CONDITIONS	26	5.52 ( 3.86 )
THROMBOCYTOPENIA	BLOOD AND LYMPHATIC SYSTEM DISORDERS	25	0.48 ( 1.19 )
DISEASE PROGRESSION	GENERAL DISORDERS AND ADMINISTRATION SITE CONDITIONS	24	1.27 ( 0.40 )
PANCYTOPENIA	BLOOD AND LYMPHATIC SYSTEM DISORDERS	23	2.26 ( 0.59 )
VENOOCCLUSIVE LIVER DISEASE	HEPATOBILIARY DISORDERS	23	5.79 ( 4.12 )
THERAPEUTIC RESPONSE DECREASED	GENERAL DISORDERS AND ADMINISTRATION SITE CONDITIONS	22	2.12 ( 0.45 )
CONSTIPATION	GASTROINTESTINAL DISORDERS	22	2.28 ( 1.39 )
DRUG-INDUCED LIVER INJURY	HEPATOBILIARY DISORDERS	21	3.23 ( 1.56 )
ANAEMIA	BLOOD AND LYMPHATIC SYSTEM DISORDERS	21	2.29 ( 1.38 )
GAMMA-GLUTAMYLTRANSFERASE INCREASED	INVESTIGATIONS	20	3.25 ( 1.58 )
ERYTHEMA	SKIN AND SUBCUTANEOUS TISSUE DISORDERS	19	2.02 ( 1.65 )
PLATELET COUNT DECREASED	INVESTIGATIONS	19	1.02 ( 0.65 )
CAESAREAN SECTION	SURGICAL AND MEDICAL PROCEDURES	18	3.99 ( 2.32 )
HEPATIC FIBROSIS	HEPATOBILIARY DISORDERS	18	5.94 ( 4.27 )
HEPATIC ENZYME INCREASED	INVESTIGATIONS	18	1.66 ( 0.01 )
HEPATIC ENCEPHALOPATHY	NERVOUS SYSTEM DISORDERS	18	4.40 ( 2.73 )
MULTIPLE ORGAN DYSFUNCTION SYNDROME	GENERAL DISORDERS AND ADMINISTRATION SITE CONDITIONS	18	2.18 ( 0.51 )
DRUG ERUPTION	SKIN AND SUBCUTANEOUS TISSUE DISORDERS	17	3.52 ( 1.85 )
VARICES OESOPHAGEAL	GASTROINTESTINAL DISORDERS	17	5.98 ( 4.32 )
PORTAL HYPERTENSIVE GASTROPATHY	GASTROINTESTINAL DISORDERS	17	8.57 ( 6.89 )
THERAPY NON-RESPONDER	GENERAL DISORDERS AND ADMINISTRATION SITE CONDITIONS	17	1.87 ( 0.21 )
MATERNAL EXPOSURE DURING BREAST FEEDING	INJURY, POISONING AND PROCEDURAL COMPLICATIONS	17	4.83 ( 3.17 )
WHITE BLOOD CELL COUNT DECREASED	INVESTIGATIONS	16	1.75 ( 0.92 )
MECONIUM IN AMNIOTIC FLUID	PREGNANCY, PUERPERIUM AND PERINATAL CONDITIONS	16	8.92 ( 7.25 )
LYMPHOCYTE STIMULATION TEST POSITIVE	INVESTIGATIONS	16	7.52 ( 5.86 )
STILLBIRTH	PREGNANCY, PUERPERIUM AND PERINATAL CONDITIONS	15	4.99 ( 3.33 )
CHOLECYSTECTOMY	SURGICAL AND MEDICAL PROCEDURES	15	3.93 ( 2.26 )
DRUG INTOLERANCE	GENERAL DISORDERS AND ADMINISTRATION SITE CONDITIONS	15	1.88 ( 0.79 )
DYSPEPSIA	GASTROINTESTINAL DISORDERS	14	0.72 ( 0.05 )
PULMONARY MALFORMATION	CONGENITAL, FAMILIAL AND GENETIC DISORDERS	14	8.67 ( 7.00 )
PLEURAL EFFUSION	RESPIRATORY, THORACIC AND MEDIASTINAL DISORDERS	13	1.24 ( 0.42 )
SEPSIS	INFECTIONS AND INFESTATIONS	13	2.39 ( 1.28 )
RASH PRURITIC	SKIN AND SUBCUTANEOUS TISSUE DISORDERS	13	1.51 ( 0.15 )
EXPOSURE VIA BREAST MILK	INJURY, POISONING AND PROCEDURAL COMPLICATIONS	13	5.05 ( 3.39 )
PRE-ECLAMPSIA	PREGNANCY, PUERPERIUM AND PERINATAL CONDITIONS	12	4.85 ( 3.18 )
NAUSEA	GASTROINTESTINAL DISORDERS	11	1.08 ( 0.59 )
PREMATURE RUPTURE OF MEMBRANES	PREGNANCY, PUERPERIUM AND PERINATAL CONDITIONS	11	5.56 ( 3.89 )
RESPIRATORY TRACT MALFORMATION	CONGENITAL, FAMILIAL AND GENETIC DISORDERS	11	9.68 ( 7.99 )
LUNG CYST	RESPIRATORY, THORACIC AND MEDIASTINAL DISORDERS	11	8.26 ( 6.58 )
SUICIDE ATTEMPT	PSYCHIATRIC DISORDERS	10	1.88 ( 0.78 )
PREMATURE DELIVERY	PREGNANCY, PUERPERIUM AND PERINATAL CONDITIONS	10	2.79 ( 1.12 )
ERYTHEMA MULTIFORME	SKIN AND SUBCUTANEOUS TISSUE DISORDERS	10	3.58 ( 1.91 )
ANGIOEDEMA	SKIN AND SUBCUTANEOUS TISSUE DISORDERS	10	1.27 ( 0.39 )
BLOOD ALKALINE PHOSPHATASE ABNORMAL	INVESTIGATIONS	10	7.18 ( 5.51 )
BILE ACIDS INCREASED	INVESTIGATIONS	10	9.23 ( 7.55 )
DYSPHAGIA	GASTROINTESTINAL DISORDERS	10	1.45 ( 0.21 )
HEPATITIS	HEPATOBILIARY DISORDERS	9	2.01 ( 0.34 )
TUBULOINTERSTITIAL NEPHRITIS	RENAL AND URINARY DISORDERS	9	2.35 ( 0.68 )
RENAL IMPAIRMENT	RENAL AND URINARY DISORDERS	9	1.32 ( 1.34 )
HEPATITIS ACUTE	HEPATOBILIARY DISORDERS	9	3.97 ( 2.30 )
ATRIAL FIBRILLATION	CARDIAC DISORDERS	9	1.61 (0.05 )
AGRANULOCYTOSIS	BLOOD AND LYMPHATIC SYSTEM DISORDERS	9	2.56 ( 0.89 )
LOW BIRTH WEIGHT BABY	PREGNANCY, PUERPERIUM AND PERINATAL CONDITIONS	9	3.68 ( 2.01 )
GASTROINTESTINAL HAEMORRHAGE	GASTROINTESTINAL DISORDERS	9	1.17 ( 0.50 )
ACUTE AND CHRONIC GLOMERULONEPHRITIS	RENAL AND URINARY DISORDERS	8	3.44 ( 1.77 )
MATERNAL DRUGS AFFECTING FOETUS	INJURY, POISONING AND PROCEDURAL COMPLICATIONS	9	3.40 ( 1.73 )
COAGULOPATHY	BLOOD AND LYMPHATIC SYSTEM DISORDERS	8	2.38 ( 0.71 )
LICHENOID RASH	SKIN AND SUBCUTANEOUS TISSUE DISORDERS	8	1.26 ( 0.40 )
DISEASE RECURRENCE	GENERAL DISORDERS AND ADMINISTRATION SITE CONDITIONS	8	1.10 ( 0.57 )
RASH ERYTHEMATOUS	SKIN AND SUBCUTANEOUS TISSUE DISORDERS	8	1.13 ( 0.54 )
FLATULENCE	GASTROINTESTINAL DISORDERS	8	1.70 ( 0.96 )
BLOOD ALBUMIN DECREASED	INVESTIGATIONS	8	3.47 ( 1.80 )
CHROMATURIA	RENAL AND URINARY DISORDERS	8	1.92 ( 0.25 )
HYPOTHYROIDISM	ENDOCRINE DISORDERS	8	1.58 ( 0.09 )
AMENORRHOEA	REPRODUCTIVE SYSTEM AND BREAST DISORDERS	8	1.09 ( 0.58 )
LIVE BIRTH	PREGNANCY, PUERPERIUM AND PERINATAL CONDITIONS	8	3.68 ( 2.01 )
DISORIENTATION	PSYCHIATRIC DISORDERS	7	0.92 ( 0.74 )
CYTOMEGALOVIRUS INFECTION	INFECTIONS AND INFESTATIONS	7	2.28 ( 0.62 )
FOETAL DEATH	PREGNANCY, PUERPERIUM AND PERINATAL CONDITIONS	7	3.50 ( 1.83 )
IRON DEFICIENCY ANAEMIA	BLOOD AND LYMPHATIC SYSTEM DISORDERS	7	3.11 ( 1.44 )
HAEMATOCHEZIA	GASTROINTESTINAL DISORDERS	7	1.58 ( 0.68 )
DRUG REACTION WITH EOSINOPHILIA AND SYSTEMIC SYMPTOMS	SKIN AND SUBCUTANEOUS TISSUE DISORDERS	7	1.52 ( 0.14 )
EOSINOPHIL COUNT INCREASED	INVESTIGATIONS	7	3.28 ( 1.62 )
CONTRAINDICATED PRODUCT ADMINISTERED	INJURY, POISONING AND PROCEDURAL COMPLICATIONS	7	1.45 ( 0.22 )
PORTAL HYPERTENSION	HEPATOBILIARY DISORDERS	7	4.69 ( 3.02 )
OESOPHAGEAL VARICES HAEMORRHAGE	GASTROINTESTINAL DISORDERS	7	5.16 ( 3.49 )
LACTATION DISORDER	REPRODUCTIVE SYSTEM AND BREAST DISORDERS	7	7.26 ( 5.59 )
RENAL DISORDER	RENAL AND URINARY DISORDERS	7	0.91 ( 0.76 )
FREQUENT BOWEL MOVEMENTS	GASTROINTESTINAL DISORDERS	7	1.72 ( 0.05 )
TREATMENT FAILURE	GENERAL DISORDERS AND ADMINISTRATION SITE CONDITIONS	7	1.06 ( 0.60 )
HAEMATURIA	RENAL AND URINARY DISORDERS	7	1.14 ( 0.53 )
LEUKOPENIA	BLOOD AND LYMPHATIC SYSTEM DISORDERS	7	0.98 ( 0.28 )
EYELID OEDEMA	EYE DISORDERS	6	2.41 ( 0.74 )
PEMPHIGOID	SKIN AND SUBCUTANEOUS TISSUE DISORDERS	6	3.34 ( 1.67 )
PANCREATITIS ACUTE	GASTROINTESTINAL DISORDERS	6	1.64 ( 0.03 )
BILIRUBIN CONJUGATED INCREASED	INVESTIGATIONS	6	4.82 ( 3.16 )
SCAB	SKIN AND SUBCUTANEOUS TISSUE DISORDERS	6	2.62 ( 0.95 )
DYSURIA	RENAL AND URINARY DISORDERS	6	0.84 ( 0.82 )
HYPOKALAEMIA	METABOLISM AND NUTRITION DISORDERS	6	1.58 ( 0.09 )
TOXIC SKIN ERUPTION	SKIN AND SUBCUTANEOUS TISSUE DISORDERS	6	2.74 ( 1.08 )
OEDEMA	GENERAL DISORDERS AND ADMINISTRATION SITE CONDITIONS	6	1.34 ( 0.32 )
CARDIO-RESPIRATORY ARREST	CARDIAC DISORDERS	6	2.63 ( 1.04 )
STEVENS-JOHNSON SYNDROME	SKIN AND SUBCUTANEOUS TISSUE DISORDERS	6	1.55 ( 0.12 )
GESTATIONAL DIABETES	PREGNANCY, PUERPERIUM AND PERINATAL CONDITIONS	6	3.85 ( 2.18 )
TOXIC EPIDERMAL NECROLYSIS	SKIN AND SUBCUTANEOUS TISSUE DISORDERS	6	2.20 ( 0.53 )
TRANSAMINASES INCREASED	INVESTIGATIONS	6	1.59 ( 0.07 )
VANISHING BILE DUCT SYNDROME	HEPATOBILIARY DISORDERS	6	6.21 ( 4.54 )
CEREBRAL INFARCTION	NERVOUS SYSTEM DISORDERS	6	1.42( 0.24 )
DISSEMINATED INTRAVASCULAR COAGULATION	BLOOD AND LYMPHATIC SYSTEM DISORDERS	6	2.19 ( 0.53 )
DEVICE RELATED INFECTION	INFECTIONS AND INFESTATIONS	6	1.95 ( 0.29 )
OCULAR ICTERUS	HEPATOBILIARY DISORDERS	6	3.92 ( 2.26 )
NORMAL NEWBORN	PREGNANCY, PUERPERIUM AND PERINATAL CONDITIONS	6	3.63 ( 1.96 )
ECZEMA	SKIN AND SUBCUTANEOUS TISSUE DISORDERS	6	1.14 ( 0.53 )
MENSTRUATION	REPRODUCTIVE SYSTEM AND BREAST DISORDERS	6	2.01 ( 1.65 )
AERECTILE DYSFUNCTION	REPRODUCTIVE SYSTEM AND BREAST DISORDERS	6	2.08 ( 1.59 )
HYPOALBUMINAEMIA	METABOLISM AND NUTRITION DISORDERS	6	3.20 ( 1.53 )
APHTHAL ULCER	GASTROINTESTINAL DISORDERS	6	4.96 ( 3.29 )
ILEUS	GASTROINTESTINAL DISORDERS	5	2.24 ( 0.58 )
SOPOR	PSYCHIATRIC DISORDERS	5	1.95 ( 0.28 )
HEPATIC STEATOSIS	HEPATOBILIARY DISORDERS	5	1.61 ( 0.05 )
PROTHROMBIN TIME PROLONGED	INVESTIGATIONS	5	3.05 ( 1.38 )
ARRHYTHMIA	CARDIAC DISORDERS	5	3.20 ( 1.46 )
HEPATITIS C	INFECTIONS AND INFESTATIONS	5	2.04 ( 0.38 )
CHOLECYSTITIS ACUTE	HEPATOBILIARY DISORDERS	5	3.29 ( 1.62 )
FOETAL HYPOKINESIA	PREGNANCY, PUERPERIUM AND PERINATAL CONDITIONS	5	6.09 ( 4.42 )
LYMPHADENOPATHY	BLOOD AND LYMPHATIC SYSTEM DISORDERS	5	0.67 ( 0.99 )
MELAENA	GASTROINTESTINAL DISORDERS	5	1.30 ( 0.37 )
CEREBRAL HAEMORRHAGE	NERVOUS SYSTEM DISORDERS	5	1.63 (0.03 )
HAEMATEMESIS	GASTROINTESTINAL DISORDERS	5	1.10 ( 0.56 )
BLADDER IRRITATION	RENAL AND URINARY DISORDERS	5	4.22 ( 2.55 )
BLADDER PAIN	RENAL AND URINARY DISORDERS	5	1.86 ( 0.19 )
NON-ALCOHOLIC STEATOHEPATITIS	HEPATOBILIARY DISORDERS	5	3.25 ( 1.58 )
HYPERPYREXIA	GENERAL DISORDERS AND ADMINISTRATION SITE CONDITIONS	5	1.69 ( 0.03 )
SQUAMOUS CELL CARCINOMA OF SKIN	NEOPLASMS BENIGN, MALIGNANT AND UNSPECIFIED (INCL CYSTS AND POLYPS)	5	0.99 ( 0.67 )
PRURITUS ALLERGIC	SKIN AND SUBCUTANEOUS TISSUE DISORDERS	5	3.27 ( 1.60 )
COLITIS	GASTROINTESTINAL DISORDERS	5	2.68 ( 0.98 )
DEMENTIA	NERVOUS SYSTEM DISORDERS	5	1.12 ( 0.54 )
NEPHROLITHIASIS	RENAL AND URINARY DISORDERS	5	1.36 ( 0.30 )
JAUNDICE NEONATAL	PREGNANCY, PUERPERIUM AND PERINATAL CONDITIONS	5	4.81 ( 3.14 )
PRODUCT PHYSICAL ISSUE	PRODUCT ISSUES	5	1.55 ( 0.12 )
GASTRIC ULCER	GASTROINTESTINAL DISORDERS	5	1.52 ( 0.15 )
LIVER FUNCTION TEST INCREASED	INVESTIGATIONS	5	1.62 ( 0.05 )
CALCULUS URINARY	RENAL AND URINARY DISORDERS	5	5.16 ( 3.49 )
HEPATIC NECROSIS	HEPATOBILIARY DISORDERS	5	3.80 ( 2.13 )
RED BLOOD CELL COUNT DECREASED	INVESTIGATIONS	5	0.98 ( 0.69 )
INTERNATIONAL NORMALISED RATIO INCREASED	INVESTIGATIONS	5	0.80 ( 0.57 )
FAECALITH	GASTROINTESTINAL DISORDERS	4	8.58 ( 6.89 )
FEBRILE NEUTROPENIA	BLOOD AND LYMPHATIC SYSTEM DISORDERS	4	2.24 ( 1.43 )
FOETAL DISTRESS SYNDROME	PREGNANCY, PUERPERIUM AND PERINATAL CONDITIONS	4	4.32 ( 2.65 )
PREMATURE SEPARATION OF PLACENTA	PREGNANCY, PUERPERIUM AND PERINATAL CONDITIONS	4	4.82 ( 3.15 )
RASH PAPULAR	SKIN AND SUBCUTANEOUS TISSUE DISORDERS	4	0.94 ( 0.72 )
HYPERBILIRUBINAEMIA	HEPATOBILIARY DISORDERS	4	2.18 ( 0.51 )
CHOLECYSTITIS	HEPATOBILIARY DISORDERS	4	1.95 ( 0.28 )
PNEUMOCYSTIS JIROVECII PNEUMONIA	INFECTIONS AND INFESTATIONS	4	1.93 ( 0.26 )
PULMONARY INSTERSTITIAL FIBROSIS	RESPIRATORY, THORACIC AND MEDIASTINAL DISORDERS	4	4.04 ( 2.37 )
HEPATOMEGALY	HEPATOBILIARY DISORDERS	4	2.10 ( 0.43 )
RHABDOMYOLYSIS	MUSCULOSKELETAL AND CONNECTIVE TISSUE DISORDERS	4	2.12 ( 1.55 )
PNEUMONIA BACTERIAL	INFECTIONS AND INFESTATIONS	4	2.48 ( 0.81 )
RENAL CYST	RENAL AND URINARY DISORDERS	4	2.44 ( 0.77 )
DEVICE OCCLUSION	PRODUCT ISSUES	4	1.90 ( 0.23 )
ALTERED STATE OF CONSCIOUSNESS	NERVOUS SYSTEM DISORDERS	4	1.16 ( 0.51 )
SKIN HYPERPIGMENTATION	SKIN AND SUBCUTANEOUS TISSUE DISORDERS	4	2.36 ( 1.31 )
SKIN PLAQUE	SKIN AND SUBCUTANEOUS TISSUE DISORDERS	4	2.40 ( 1.26 )
MARROW HYPERPLASIA	NEOPLASMS BENIGN, MALIGNANT AND UNSPECIFIED (INCL CYSTS AND POLYPS)	4	3.92 ( 2.25 )
DUODENAL ULCER HAEMORRHAGE	GASTROINTESTINAL DISORDERS	4	1.88 ( 0.21 )
HYPERCAPNIA	RESPIRATORY, THORACIC AND MEDIASTINAL DISORDERS	4	1.94 ( 0.27 )
HUMAN HERPESVIRUS 6 INFECTION	INFECTIONS AND INFESTATIONS	4	4.52 ( 2.86 )
SPLENOMEGALY	BLOOD AND LYMPHATIC SYSTEM DISORDERS	4	1.92 ( 0.25 )
POOR SUCKING REFLEX	NERVOUS SYSTEM DISORDERS	4	6.70 ( 5.03 )
PNEUMONIA ASPIRATION	INFECTIONS AND INFESTATIONS	4	0.87 ( 0.79 )
SUBDURAL HAEMATOMA	INJURY, POISONING AND PROCEDURAL COMPLICATIONS	4	1.59 ( 0.08 )
NEONATAL RESPIRATORY DISTRESS SYNDROME	RESPIRATORY, THORACIC AND MEDIASTINAL DISORDERS	4	3.54 ( 1.87 )
ASTHMATIC	RESPIRATORY, THORACIC AND MEDIASTINAL DISORDERS	4	1.38 ( 0.29 )
CHRONIC HEPATIC FAILURE	HEPATOBILIARY DISORDERS	4	6.11 ( 4.43 )
DIARRHOEA HAEMORRHAGIC	GASTROINTESTINAL DISORDERS	4	2.26 ( 0.59 )
TRANSPLANT REJECTION	IMMUNE SYSTEM DISORDERS	4	2.53 ( 0.86 )
ALANINE AMINOTRANSFERASE ABNORMAL	INVESTIGATIONS	4	4.55 ( 2.89 )
CHRONIC HEPATITIS	HEPATOBILIARY DISORDERS	4	5.77 ( 4.10 )
PRETERM PREMATURE RUPTURE OF MEMBRANES	PREGNANCY, PUERPERIUM AND PERINATAL CONDITIONS	4	5.15 ( 3.48 )
BILIARY TRACT DISORDER	HEPATOBILIARY DISORDERS	4	5.01 ( 3.34 )
BLOOD BILIRUBIN ABNORMAL	INVESTIGATIONS	4	5.24 ( 3.57 )
SYSTEMIC LUPUS ERYTHEMATOSUS	MUSCULOSKELETAL AND CONNECTIVE TISSUE DISORDERS	4	2.60 ( 1.07 )
CONTRAINDICATED PRODUCT PRESCRIBED	INJURY, POISONING AND PROCEDURAL COMPLICATIONS	4	4.84 ( 3.18 )
ANAL INCONTINENCE	GASTROINTESTINAL DISORDERS	4	1.74 ( 0.07 )
THINKING ABNORMAL	PSYCHIATRIC DISORDERS	4	1.18 ( 0.49 )
ENCEPHALOPATHY	NERVOUS SYSTEM DISORDERS	4	0.91 ( 0.76)
TETHERED ORAL TISSUE	CONGENITAL, FAMILIAL AND GENETIC DISORDERS	4	6.50 ( 4.83 )
KIDNEY FIBROSIS	RENAL AND URINARY DISORDERS	4	3.63 ( 1.96 )
MUSCLE ATROPHY	MUSCULOSKELETAL AND CONNECTIVE TISSUE DISORDERS	4	1.96 ( 0.29 )
GROWTH RETARDATION	MUSCULOSKELETAL AND CONNECTIVE TISSUE DISORDERS	4	3.91 ( 2.24 )
TYPE I HYPERSENSITIVITY	IMMUNE SYSTEM DISORDERS	4	3.90 ( 2.24 )
TONGUE OEDEMA	GASTROINTESTINAL DISORDERS	4	2.52 ( 0.86 )
PHILADELPHIA POSITIVE CHRONIC MYELOID LEUKAEMIA	NEOPLASMS BENIGN, MALIGNANT AND UNSPECIFIED (INCL CYSTS AND POLYPS)	4	8.99 ( 7.29 )
PLATELET COUNT INCREASED	INVESTIGATIONS	4	1.78 ( 0.12 )
MYELODYSPLASTIC SYNDROME	NEOPLASMS BENIGN, MALIGNANT AND UNSPECIFIED (INCL CYSTS AND POLYPS)	4	1.62 ( 0.05 )
JAUNDICE CHOLESTATIC	HEPATOBILIARY DISORDERS	4	3.61 ( 1.94 )
PORTAL VEIN THROMBOSIS	HEPATOBILIARY DISORDERS	4	3.82 ( 2.15 )
VASCULITIS	VASCULAR DISORDERS	4	1.97 ( 0.30 )
SCHIZOPHRENIA	PSYCHIATRIC DISORDERS	4	1.88 ( 0.22 )
TONGUE DISCOLOURATION	GASTROINTESTINAL DISORDERS	4	2.23 ( 0.56 )
MALNUTRITION	METABOLISM AND NUTRITION DISORDERS	3	1.66 ( 0.01 )
FOETAL GROWTH RESTRICTION	PREGNANCY, PUERPERIUM AND PERINATAL CONDITIONS	3	2.33 ( 0.66 )
TACHYCARDIA FOETAL	CARDIAC DISORDERS	3	6.04 ( 4.36 )
MATERNAL EXPOSURE TIMING UNSPECIFIED	INJURY, POISONING AND PROCEDURAL COMPLICATIONS	3	3.43 ( 1.76 )
RESPIRATORY TRACT INFECTION	INFECTIONS AND INFESTATIONS	3	1.49 ( 0.17 )
ORAL DISCOMFORT	GASTROINTESTINAL DISORDERS	3	1.27 ( 0.40 )
ADENOCARCINOMA OF COLON	NEOPLASMS BENIGN, MALIGNANT AND UNSPECIFIED (INCL CYSTS AND POLYPS)	3	4.20 ( 2.53 )
BLOOD URINE PRESENT	INVESTIGATIONS	3	0.99 ( 0.88 )
CARDIAC FAILURE ACUTE	CARDIAC DISORDERS	3	2.43 ( 0.77 )
BILIARY OBSTRUCTION	HEPATOBILIARY DISORDERS	3	3.46 ( 1.80 )
BONE MARROW FAILURE	BLOOD AND LYMPHATIC SYSTEM DISORDERS	3	2.59 ( 1.08 )
PIGMENTATION DISORDER	SKIN AND SUBCUTANEOUS TISSUE DISORDERS	3	2.49 ( 0.82 )
LIVER FUNCTION TEST ABNORMAL	INVESTIGATIONS	3	2.09 ( 1.57 )
HEPATOTOXICITY	HEPATOBILIARY DISORDERS	3	1.68 ( 0.99 )
PROSTATOMEGALY	REPRODUCTIVE SYSTEM AND BREAST DISORDERS	3	1.52 ( 0.15 )
DRUG RESISTANCE	GENERAL DISORDERS AND ADMINISTRATION SITE CONDITIONS	3	1.48 ( 0.19 )
RETROPERITONEAL HAEMATOMA	GASTROINTESTINAL DISORDERS	3	3.87 ( 2.20 )
PULMONARY FIBROSIS	RESPIRATORY, THORACIC AND MEDIASTINAL DISORDERS	3	0.94 ( 0.73 )
RENAL HYPERTENSION	RENAL AND URINARY DISORDERS	3	4.55 ( 2.88 )
INTESTINAL ANASTOMOSIS	SURGICAL AND MEDICAL PROCEDURES	3	6.34 ( 4.66 )
LIVER INJURY	HEPATOBILIARY DISORDERS	3	0.82 ( 0.85 )
PRODUCT USE COMPLAINT	INJURY, POISONING AND PROCEDURAL COMPLICATIONS	3	1.42 ( 0.25 )
BILIARY COLIC	HEPATOBILIARY DISORDERS	3	3.31 ( 1.64 )
CHOLANGIOCARCINOMA	NEOPLASMS BENIGN, MALIGNANT AND UNSPECIFIED (INCL CYSTS AND POLYPS)	3	4.62 ( 2.95 )
GASTROINTESTINAL PAIN	GASTROINTESTINAL DISORDERS	3	1.69 ( 0.02 )
INTENTIONAL SELF-INJURY	PSYCHIATRIC DISORDERS	3	3.47 ( 1.20 )
PROCTALGIA	GASTROINTESTINAL DISORDERS	3	2.40 ( 0.73 )
METABOLIC ACIDOSIS	METABOLISM AND NUTRITION DISORDERS	3	2.15 ( 1.52 )
HAEMORRHAGE IN PREGNANCY	PREGNANCY, PUERPERIUM AND PERINATAL CONDITIONS	3	4.11 ( 2.44 )
GRANULOCYTOPENIA	BLOOD AND LYMPHATIC SYSTEM DISORDERS	3	2.42 ( 0.76 )
LIP SWELLING	GASTROINTESTINAL DISORDERS	3	3.03 ( 1.64 )
VENOOCCLUSIVE DISEASE	VASCULAR DISORDERS	3	3.83 ( 2.163 )
HYPOALDOSTERONISM	ENDOCRINE DISORDERS	3	7.10 ( 5.42 )
HALLUCINATION, VISUAL	PSYCHIATRIC DISORDERS	3	1.76 ( 0.90 )
UPPER GASTROINTESTINAL HAEMORRHAGE	GASTROINTESTINAL DISORDERS	3	0.94 ( 0.72 )
NIGHT SWEATS	SKIN AND SUBCUTANEOUS TISSUE DISORDERS	3	1.15 ( 0.52 )
PURPURA	SKIN AND SUBCUTANEOUS TISSUE DISORDERS	3	1.89 ( 0.22 )
PRODUCT ADMINISTRATION INTERRUPTED	INJURY, POISONING AND PROCEDURAL COMPLICATIONS	3	2.69 ( 1.02 )
BREAST ENGORGEMENT	REPRODUCTIVE SYSTEM AND BREAST DISORDERS	3	5.11 ( 3.43 )
FRACTURE	INJURY, POISONING AND PROCEDURAL COMPLICATIONS	3	0.89 ( 0.84 )
LICHENOID DRUG ERUPTION	SKIN AND SUBCUTANEOUS TISSUE DISORDERS	3	1.37 ( 0.29 )
ERYTHEMA MULTIFORME	SKIN AND SUBCUTANEOUS TISSUE DISORDERS	3	1.37 ( 0.30 )
RHINITIS	INFECTIONS AND INFESTATIONS	3	2.10 ( 0.43 )
INCREASED TENDENCY TO BRUISE	BLOOD AND LYMPHATIC SYSTEM DISORDERS	3	1.80 ( 0.13 )
SYSTEMIC FIXED DRUG ERUPTION	SKIN AND SUBCUTANEOUS TISSUE DISORDERS	3	1.62 ( 0.05 )
SERUM FERRITIN INCREASED	INVESTIGATIONS	3	2.70 ( 1.04 )
BILE DUCT STENOSIS	HEPATOBILIARY DISORDERS	3	4.84 ( 3.17 )
THROMBOTIC MICROANGIOPATHY	BLOOD AND LYMPHATIC SYSTEM DISORDERS	3	1.95 ( 0.29 )
HAEMOPHAGOCYTIC LYMPHOHISTIOCYTOSIS	IMMUNE SYSTEM DISORDERS	3	1.99 ( 0.32 )
GALLSTONE ILEUS	GASTROINTESTINAL DISORDERS	3	9.53 ( 7.80 )
SWOLLEN TONGUE	GASTROINTESTINAL DISORDERS	3	2.08 ( 1.59 )
BILE DUCT CANCER	NEOPLASMS BENIGN, MALIGNANT AND UNSPECIFIED (INCL CYSTS AND POLYPS)	3	4.73 ( 3.06 )
GAMMA-GLUTAMYLTRANSFERASE ABNORMAL	INVESTIGATIONS	3	5.97 ( 4.29 )
HAEMOLYTIC ANAEMIA	BLOOD AND LYMPHATIC SYSTEM DISORDERS	3	1.89 ( 0.22 )
EOSINOPHILIA	BLOOD AND LYMPHATIC SYSTEM DISORDERS	3	1.01 ( 0.66 )
BREAST MASS	REPRODUCTIVE SYSTEM AND BREAST DISORDERS	3	0.74 ( 0.93 )
PNEUMONITIS	RESPIRATORY, THORACIC AND MEDIASTINAL DISORDERS	3	3.45 ( 1.22 )
GASTRIC CANCER	NEOPLASMS BENIGN, MALIGNANT AND UNSPECIFIED (INCL CYSTS AND POLYPS)	3	3.21 ( 1.46 )
DERMATITIS EXFOLIATIVE	SKIN AND SUBCUTANEOUS TISSUE DISORDERS	3	2.58 ( 0.91 )
HYPERCALCAEMIA	METABOLISM AND NUTRITION DISORDERS	3	1.46 ( 0.20 )
PHARYNGEAL OEDEMA	RESPIRATORY, THORACIC AND MEDIASTINAL DISORDERS	3	0.90 ( 0.77 )
PROTEINURIA	RENAL AND URINARY DISORDERS	3	0.93 ( 0.73 )
FOETAL HEART RATE DECELERATION ABNORMALITY	CARDIAC DISORDERS	3	5.17 ( 3.50 )
HYPERTHYROIDISM	ENDOCRINE DISORDERS	3	1.29 ( 0.38）
CHEILITIS	GASTROINTESTINAL DISORDERS	3	1.04 ( 0.63 )
THREATENED LABOUR	PREGNANCY, PUERPERIUM AND PERINATAL CONDITIONS	3	5.55 ( 3.88 )
HELLP SYNDROME	PREGNANCY, PUERPERIUM AND PERINATAL CONDITIONS	3	5.16 ( 3.49 )
GRAFT VERSUS HOST DISEASE	IMMUNE SYSTEM DISORDERS	3	1.61 ( 0.06 )
LUNG INFILTRATION	RESPIRATORY, THORACIC AND MEDIASTINAL DISORDERS	3	1.20 ( 0.47 )
SMALL INTESTINAL OBSTRUCTION	GASTROINTESTINAL DISORDERS	3	0.91 ( 0.75 )
HYPOGAMMAGLOBULINAEMIA	IMMUNE SYSTEM DISORDERS	3	2.16 ( 1.50 )
HAEMODYNAMIC INSTABILITY	VASCULAR DISORDERS	3	1.68 ( 0.02 )
FACE OEDEMA	GENERAL DISORDERS AND ADMINISTRATION SITE CONDITIONS	3	2.38 ( 1.29 )
TACHYPNOEA	RESPIRATORY, THORACIC AND MEDIASTINAL DISORDERS	3	0.99 ( 0.88 )
HEMIVERTEBRA	CONGENITAL, FAMILIAL AND GENETIC DISORDERS	3	6.85 ( 5.17 )
OESOPHAGEAL ATRESIA	CONGENITAL, FAMILIAL AND GENETIC DISORDERS	3	5.08 ( 3.41 )
BLOOD SODIUM DECREASED	INVESTIGATIONS	3	1.41 ( 0.25 )
HEPATITIS B	INFECTIONS AND INFESTATIONS	3	1.84 ( 0.18 )
HEPATIC PAIN	HEPATOBILIARY DISORDERS	3	2.40 ( 0.74 )
IMPAIRED DRIVING ABILITY	SOCIAL CIRCUMSTANCES	3	0.96 ( 0.71 )
THROMBOTIC THROMBOCYTOPENIC PURPURA	BLOOD AND LYMPHATIC SYSTEM DISORDERS	3	2.60 ( 0.93 )
APLASTIC ANAEMIA	BLOOD AND LYMPHATIC SYSTEM DISORDERS	3	2.12 ( 0.46 )
IMMUNE SYSTEM DISORDER	IMMUNE SYSTEM DISORDERS	3	0.82 ( 0.38 )
EYE INFLAMMATION	EYE DISORDERS	3	1.42 ( 0.25 )
FOETOR HEPATICUS	HEPATOBILIARY DISORDERS	3	10.03 ( 8.23)
HEPATITIS FULMINANT	HEPATOBILIARY DISORDERS	3	2.87 ( 1.20 )
THIRST	GENERAL DISORDERS AND ADMINISTRATION SITE CONDITIONS	3	1.35 ( 0.31 )
BLOOD GLUCOSE FLUCTUATION	INVESTIGATIONS	3	0.99 ( 0.68 )
BRADYCARDIA FOETAL	CARDIAC DISORDERS	3	4.76 ( 3.09 )
ABORTION	PREGNANCY, PUERPERIUM AND PERINATAL CONDITIONS	3	2.86 ( 1.20 )
AORTIC STENOSIS	VASCULAR DISORDERS	3	2.68 ( 1.01 )
MALIGNANT NEOPLASM OF UNKNOWN PRIMARY SITE	NEOPLASMS BENIGN, MALIGNANT AND UNSPECIFIED (INCL CYSTS AND POLYPS)	2	5.87 ( 4.20 )
PRODUCT TASTE ABNORMAL	PRODUCT ISSUES	2	0.89 ( 0.69 )
GALLBLADDER DISORDER	HEPATOBILIARY DISORDERS	2	1.27 ( 0.39 )
LOCALISED OEDEMA	GENERAL DISORDERS AND ADMINISTRATION SITE CONDITIONS	2	2.24 ( 0.57 )
ASPARTATE AMINOTRANSFERASE ABNORMAL	INVESTIGATIONS	2	4.13 ( 2.47 )
GALLBLADDER CANCER	NEOPLASMS BENIGN, MALIGNANT AND UNSPECIFIED (INCL CYSTS AND POLYPS)	2	3.79 ( 2.12 )
LYMPHOMA	NEOPLASMS BENIGN, MALIGNANT AND UNSPECIFIED (INCL CYSTS AND POLYPS)	2	2.51 ( 1.16 )
LOW DENSITY LIPOPROTEIN INCREASED	INVESTIGATIONS	2	1.63 ( 0.03 )
PELVIC FRACTURE	INJURY, POISONING AND PROCEDURAL COMPLICATIONS	2	1.37 ( 0.29 )
EPSTEIN-BARR VIRUS INFECTION	INFECTIONS AND INFESTATIONS	2	1.92 ( 0.25 )
ESCHERICHIA URINARY TRACT INFECTION	INFECTIONS AND INFESTATIONS	2	2.38 ( 0.71 )
HYPOPROTEINAEMIA	METABOLISM AND NUTRITION DISORDERS	2	3.70 ( 2.03 )
HEPATIC CYST INFECTION	INFECTIONS AND INFESTATIONS	2	7.87 ( 6.18 )
DILATATION INTRAHEPATIC DUCT ACQUIRED	HEPATOBILIARY DISORDERS	2	6.22 ( 4.55 )
HEPATOCELLULAR INJURY	HEPATOBILIARY DISORDERS	2	2.31 ( 1.35 )
CONGENITAL ANOMALY	CONGENITAL, FAMILIAL AND GENETIC DISORDERS	2	1.49 ( 0.18 )
RASH MACULO-PAPULAR	SKIN AND SUBCUTANEOUS TISSUE DISORDERS	2	1.08 ( 0.59 )
PANCREATIC CYST	GASTROINTESTINAL DISORDERS	2	3.68 ( 2.01 )
HYPOGLYCAEMIC COMA	NERVOUS SYSTEM DISORDERS	2	2.93 ( 1.26 )
TASTE DISORDER	NERVOUS SYSTEM DISORDERS	2	1.59 ( 1.07 )
LIVER SARCOIDOSIS	HEPATOBILIARY DISORDERS	2	8.41 ( 6.70 )
ATRIAL SEPTAL DEFECT	CONGENITAL, FAMILIAL AND GENETIC DISORDERS	2	1.29 ( 0.38 )
CLOSTRIDIUM DIFFICILE INFECTION	INFECTIONS AND INFESTATIONS	2	2.14 ( 1.52 )
ANXIETY DISORDER	PSYCHIATRIC DISORDERS	2	2.70 ( 1.04 )
BLOOD ALKALINE PHOSPHATASE DECREASED	INVESTIGATIONS	2	4.71 ( 3.04 )
HALLUCINATION, AUDITORY	PSYCHIATRIC DISORDERS	2	2.51 ( 1.16 )
ACUTE GRAFT VERSUS HOST DISEASE	IMMUNE SYSTEM DISORDERS	2	2.32 ( 0.65 )
NECROTISING COLITIS	GASTROINTESTINAL DISORDERS	2	4.10 ( 2.43)
PHYSICAL DECONDITIONING	GENERAL DISORDERS AND ADMINISTRATION SITE CONDITIONS	2	3.88 ( 2.21 )
EAR PAIN	EAR AND LABYRINTH DISORDERS	2	2.23 ( 1.44 )
STOMATITIS	GASTROINTESTINAL DISORDERS	2	1.60 ( 1.07 )
ULCER	GENERAL DISORDERS AND ADMINISTRATION SITE CONDITIONS	2	1.49 (0.17 )
ESCHERICHIA SEPSIS	INFECTIONS AND INFESTATIONS	2	2.93 ( 1.26 )
CHOKING	RESPIRATORY, THORACIC AND MEDIASTINAL DISORDERS	2	1.27 ( 0.40 )
RENAL HYPERTENSION	RENAL AND URINARY DISORDERS	2	6.04 ( 4.37 )
GALLBLADDER ENLARGEMENT	HEPATOBILIARY DISORDERS	2	4.52 ( 2.85 )
GASTROINTESTINAL TUBE INSERTION	SURGICAL AND MEDICAL PROCEDURES	2	3.25 ( 1.59 )
HAEMOSIDEROSIS	METABOLISM AND NUTRITION DISORDERS	2	6.29 ( 4.61 )
HAEMOLYSIS	BLOOD AND LYMPHATIC SYSTEM DISORDERS	2	1.53 ( 0.13 )
IMPAIRED GASTRIC EMPTYING	GASTROINTESTINAL DISORDERS	2	1.58 ( 0.09 )
MUSCULOSKELETAL CHEST PAIN	MUSCULOSKELETAL AND CONNECTIVE TISSUE DISORDERS	2	2.51 ( 1.16 )
HEPATIC ENZYME ABNORMAL	INVESTIGATIONS	2	2.22 ( 0.55 )
ALLERGIC REACTION TO EXCIPIENT	IMMUNE SYSTEM DISORDERS	2	3.75 ( 2.08 )
OVARIAN CYST	REPRODUCTIVE SYSTEM AND BREAST DISORDERS	2	1.08 ( 0.58 )
THYROIDECTOMY	SURGICAL AND MEDICAL PROCEDURES	2	3.79 ( 2.12 )
BILE DUCT NECROSIS	HEPATOBILIARY DISORDERS	2	8.52 ( 6.81 )
CACHEXIA	METABOLISM AND NUTRITION DISORDERS	2	2.09 ( 0.43 )
GAMMA-GLUTAMYLTRANSFERASE DECREASED	INVESTIGATIONS	2	6.80 ( 5.12 )
SCRATCH	INJURY, POISONING AND PROCEDURAL COMPLICATIONS	2	1.38 ( 0.29 )
PAROSMIA	NERVOUS SYSTEM DISORDERS	2	1.59 ( 0.07 )
PLICATED TONGUE	GASTROINTESTINAL DISORDERS	2	5.77 ( 4.10 )
CFTR GENE MUTATION	CONGENITAL, FAMILIAL AND GENETIC DISORDERS	2	10.20 ( 8.39 )
ALLERGIC SINUSITIS	RESPIRATORY, THORACIC AND MEDIASTINAL DISORDERS	2	4.80 ( 3.13 )
POST-TRAUMATIC STRESS DISORDER	PSYCHIATRIC DISORDERS	2	1.79 ( 0.13 )
PANCREATITIS RELAPSING	GASTROINTESTINAL DISORDERS	2	4.83 ( 3.16 )
HIATUS HERNIA	GASTROINTESTINAL DISORDERS	2	0.73 ( 0.94 )
LOWER LIMB FRACTURE	INJURY, POISONING AND PROCEDURAL COMPLICATIONS	2	2.36 ( 1.30 )
OESOPHAGEAL RUPTURE	GASTROINTESTINAL DISORDERS	2	4.74 ( 3.07 )
SPINAL FRACTURE	INJURY, POISONING AND PROCEDURAL COMPLICATIONS	2	2.24 ( 1.43 )
VITAMIN D DEFICIENCY	METABOLISM AND NUTRITION DISORDERS	2	1.22 ( 0.44 )
WRIST FRACTURE	INJURY, POISONING AND PROCEDURAL COMPLICATIONS	2	0.90 ( 0.76 )
OPTIC ATROPHY	EYE DISORDERS	2	3.77 ( 2.10 )
UVEITIS	EYE DISORDERS	2	0.90 ( 0.76 )
PLACENTA PRAEVIA	PREGNANCY, PUERPERIUM AND PERINATAL CONDITIONS	2	4.78 ( 3.11 )
INTESTINAL HAEMORRHAGE	GASTROINTESTINAL DISORDERS	2	1.97 ( 0.30 )
FAECAL CALPROTECTIN INCREASED	INVESTIGATIONS	2	3.13 ( 1.46 )
BOWEL MOVEMENT IRREGULARITY	GASTROINTESTINAL DISORDERS	2	1.68 ( 0.01 )
CEREBRAL VENOUS SINUS THROMBOSIS	NERVOUS SYSTEM DISORDERS	2	3.61 ( 1.94 )
ISCHAEMIC HEPATITIS	HEPATOBILIARY DISORDERS	2	4.11 ( 2.44 )
PERICARDIAL EFFUSION	CARDIAC DISORDERS	2	2.01 ( 1.66 )
CONGENITAL PNEUMONIA	CONGENITAL, FAMILIAL AND GENETIC DISORDERS	2	7.75 ( 6.06 )
ELECTROLYTE IMBALANCE	METABOLISM AND NUTRITION DISORDERS	2	1.03 ( 0.63 )
MANTLE CELL LYMPHOMA STAGE IV	NEOPLASMS BENIGN, MALIGNANT AND UNSPECIFIED (INCL CYSTS AND POLYPS)	2	8.67 ( 6.95 )
NEPHROTIC SYNDROME	RENAL AND URINARY DISORDERS	2	2.65 ( 0.98 )
HEPATOSPLENOMEGALY	HEPATOBILIARY DISORDERS	2	3.07 ( 1.40 )
PROCTOCOLECTOMY	SURGICAL AND MEDICAL PROCEDURES	2	6.44 ( 4.76 )
ADENOCARCINOMA	NEOPLASMS BENIGN, MALIGNANT AND UNSPECIFIED (INCL CYSTS AND POLYPS)	2	3.24 ( 1.58 )
VITAMIN K DEFICIENCY	METABOLISM AND NUTRITION DISORDERS	2	5.91 ( 4.24 )
METASTASES TO LUNG	NEOPLASMS BENIGN, MALIGNANT AND UNSPECIFIED (INCL CYSTS AND POLYPS)	2	1.04 ( 0.63 )
THROMBOCYTOSIS	BLOOD AND LYMPHATIC SYSTEM DISORDERS	2	2.45 ( 0.79 )
YELLOW SKIN	SKIN AND SUBCUTANEOUS TISSUE DISORDERS	2	2.23 ( 0.56 )
PULMONARY HAEMORRHAGE	RESPIRATORY, THORACIC AND MEDIASTINAL DISORDERS	2	1.45 ( 0.22 )
ANTINUCLEAR ANTIBODY POSITIVE	INVESTIGATIONS	2	2.66 ( 1.00 )
SKIN LACERATION	INJURY, POISONING AND PROCEDURAL COMPLICATIONS	2	2.10 ( 1.57 )
RESPIRATORY SYNCYTIAL VIRUS BRONCHIOLITIS	INFECTIONS AND INFESTATIONS	2	5.38 ( 3.71 )
ABORTION INDUCED	SURGICAL AND MEDICAL PROCEDURES	2	1.18 ( 0.49 )
PANCREATITIS CHRONIC	GASTROINTESTINAL DISORDERS	2	3.28 ( 1.61 )
POOR QUALITY SLEEP	PSYCHIATRIC DISORDERS	2	2.14 ( 1.53 )
MYELOSUPPRESSION	BLOOD AND LYMPHATIC SYSTEM DISORDERS	2	3.30 ( 1.37 )
CUTANEOUS VASCULITIS	SKIN AND SUBCUTANEOUS TISSUE DISORDERS	2	2.33 ( 0.67 )
HEPATIC LESION	HEPATOBILIARY DISORDERS	2	2.41 ( 0.75 )
RETICULOCYTE COUNT DECREASED	INVESTIGATIONS	2	5.64 ( 3.97 )
AUTOIMMUNE DISORDER	IMMUNE SYSTEM DISORDERS	2	1.58 ( 0.08 )
GLOSSODYNIA	GASTROINTESTINAL DISORDERS	2	3.14 ( 1.53 )
HEPATIC CYTOLYSIS	HEPATOBILIARY DISORDERS	2	1.16 ( 0.51 )
VASCULITIS NECROTISING	VASCULAR DISORDERS	2	4.89 ( 3.22 )
ALVEOLITIS	RESPIRATORY, THORACIC AND MEDIASTINAL DISORDERS	2	3.83 ( 2.16 )
IDIOPATHIC PULMONARY FIBROSIS	RESPIRATORY, THORACIC AND MEDIASTINAL DISORDERS	2	2.63 ( 0.96 )
COMA SCALE ABNORMAL	INVESTIGATIONS	2	2.72 ( 1.06 )
CELL MARKER INCREASED	INVESTIGATIONS	2	5.32 ( 3.65)
NEPHROPATHY	RENAL AND URINARY DISORDERS	2	1.19 ( 0.48 )
RHINITIS ALLERGIC	RESPIRATORY, THORACIC AND MEDIASTINAL DISORDERS	2	2.35 ( 0.68 )
INTERNATIONAL NORMALISED RATIO DECREASED	INVESTIGATIONS	2	2.26 ( 0.60 )
SMOOTH MUSCLE ANTIBODY POSITIVE	INVESTIGATIONS	2	6.78 ( 5.10 )
ALANINE AMINOTRANSFERASE DECREASED	INVESTIGATIONS	2	5.07 ( 3.40 )
ASPARTATE AMINOTRANSFERASE DECREASED	INVESTIGATIONS	2	5.50 ( 3.82 )
ADULT T-CELL LYMPHOMA/LEUKAEMIA	NEOPLASMS BENIGN, MALIGNANT AND UNSPECIFIED (INCL CYSTS AND POLYPS)	2	5.48 ( 3.81 )
HERPES DERMATITIS	INFECTIONS AND INFESTATIONS	2	6.97 ( 5.28 )
PYELOCALIECTASIS	RENAL AND URINARY DISORDERS	2	4.54 ( 2.87 )
HYPERPHOSPHATASAEMIA	METABOLISM AND NUTRITION DISORDERS	2	7.58 ( 5.89 )
HEPATIC ATROPHY	HEPATOBILIARY DISORDERS	2	5.56 ( 3.88 )
HYPOAESTHESIA ORAL	GASTROINTESTINAL DISORDERS	2	4.00 ( 2.33 )
BILIARY TRACT INFECTION	INFECTIONS AND INFESTATIONS	2	5.27 ( 3.60 )
HAEMODIALYSIS	SURGICAL AND MEDICAL PROCEDURES	2	1.20 ( 0.47 )
DYSMORPHISM	CONGENITAL, FAMILIAL AND GENETIC DISORDERS	2	2.92 ( 1.25 )
NEUROLOGICAL DECOMPENSATION	NERVOUS SYSTEM DISORDERS	2	3.39 ( 1.72 )
PERITONITIS	INFECTIONS AND INFESTATIONS	2	2.01 ( 1.66 )
METASTASES TO LYMPH NODES	NEOPLASMS BENIGN, MALIGNANT AND UNSPECIFIED (INCL CYSTS AND POLYPS)	2	1.89 ( 0.18 )
GRAFT VERSUS HOST DISEASE IN GASTROINTESTINAL TRACT	IMMUNE SYSTEM DISORDERS	2	3.40 ( 1.73 )
APLASIA PURE RED CELL	BLOOD AND LYMPHATIC SYSTEM DISORDERS	2	2.72 ( 1.06 )
FAECES DISCOLOURED	GASTROINTESTINAL DISORDERS	2	3.03 ( 1.64 )
LYMPHOCYTE COUNT DECREASED	INVESTIGATIONS	2	2.34 (1.33 )
INTUSSUSCEPTION	GASTROINTESTINAL DISORDERS	2	3.70 ( 2.03 )
POSTPARTUM HAEMORRHAGE	PREGNANCY, PUERPERIUM AND PERINATAL CONDITIONS	2	3.19 ( 1.52 )
CARDIAC VALVE DISEASE	CARDIAC DISORDERS	2	0.92 ( 0.75 )
BLOOD LACTIC ACID INCREASED	INVESTIGATIONS	2	1.18 ( 0.48 )
UMBILICAL CORD ABNORMALITY	PREGNANCY, PUERPERIUM AND PERINATAL CONDITIONS	2	4.22 ( 2.55 )
GASTROINTESTINAL OEDEMA	GASTROINTESTINAL DISORDERS	2	2.70 ( 1.03 )
PANCREATIC ENLARGEMENT	GASTROINTESTINAL DISORDERS	2	5.01 ( 3.34 )
CUTANEOUS LUPUS ERYTHEMATOSUS	SKIN AND SUBCUTANEOUS TISSUE DISORDERS	2	2.48 ( 0.81 )
PSEUDOLYMPHOMA	BLOOD AND LYMPHATIC SYSTEM DISORDERS	2	4.11 ( 2.44 )
PATHOLOGICAL FRACTURE	MUSCULOSKELETAL AND CONNECTIVE TISSUE DISORDERS	2	1.14 ( 0.52 )
RECTAL ULCER HAEMORRHAGE	GASTROINTESTINAL DISORDERS	2	5.47 ( 3.79 )
ABDOMINAL ADHESIONS	GASTROINTESTINAL DISORDERS	2	1.73 ( 0.07 )
POSTOPERATIVE ADHESION	INJURY, POISONING AND PROCEDURAL COMPLICATIONS	2	3.94 ( 2.27 )
MYOSITIS	MUSCULOSKELETAL AND CONNECTIVE TISSUE DISORDERS	1	2.46 ( 1.21 )
POSTURE ABNORMAL	MUSCULOSKELETAL AND CONNECTIVE TISSUE DISORDERS	1	1.75 ( 0.09 )
RESPIRATORY MUSCLE WEAKNESS	RESPIRATORY, THORACIC AND MEDIASTINAL DISORDERS	1	5.29 ( 3.62 )
ACUTE CORONARY SYNDROME	CARDIAC DISORDERS	1	2.34 ( 1.33 )
SUPRAVENTRICULAR TACHYCARDIA	CARDIAC DISORDERS	1	2.19 ( 1.47 )
MELANOSIS	SKIN AND SUBCUTANEOUS TISSUE DISORDERS	1	6.63 ( 4.93 )
HILAR LYMPHADENOPATHY	BLOOD AND LYMPHATIC SYSTEM DISORDERS	1	3.73 ( 2.06 )
LYMPHADENOPATHY MEDIASTINAL	BLOOD AND LYMPHATIC SYSTEM DISORDERS	1	2.60 ( 0.93 )
MOUTH HAEMORRHAGE	GASTROINTESTINAL DISORDERS	1	0.65 ( 0.01 )
ORAL MUCOSAL ERYTHEMA	GASTROINTESTINAL DISORDERS	1	2.90( 1.23 )
PAPULE	SKIN AND SUBCUTANEOUS TISSUE DISORDERS	1	0.89 ( 0.84 )
SARCOIDOSIS	IMMUNE SYSTEM DISORDERS	1	1.27 ( 0.40 )
DEATH NEONATAL	GENERAL DISORDERS AND ADMINISTRATION SITE CONDITIONS	1	2.96 ( 1.29)
POLYHYDRAMNIOS	PREGNANCY, PUERPERIUM AND PERINATAL CONDITIONS	1	3.44 ( 1.77 )
BABESIOSIS	INFECTIONS AND INFESTATIONS	1	5.54 ( 3.86 )
BACTERIAL PYELONEPHRITIS	INFECTIONS AND INFESTATIONS	1	5.11 ( 3.43 )
BACTERIAL SEPSIS	INFECTIONS AND INFESTATIONS	1	1.82 ( 0.15 )
CYTOMEGALOVIRUS OESOPHAGITIS	INFECTIONS AND INFESTATIONS	1	5.08 ( 3.40 )
HODGKIN'S DISEASE	NEOPLASMS BENIGN, MALIGNANT AND UNSPECIFIED (INCL CYSTS AND POLYPS)	1	1.51 ( 0.16 )
OESOPHAGEAL CANDIDIASIS	INFECTIONS AND INFESTATIONS	1	1.58 ( 0.09 )
PERITONITIS BACTERIAL	INFECTIONS AND INFESTATIONS	1	2.10 ( 1.56 )
PROSTATITIS	REPRODUCTIVE SYSTEM AND BREAST DISORDERS	1	1.85 ( 0.18 )
INVASIVE DUCTAL BREAST CARCINOMA	NEOPLASMS BENIGN, MALIGNANT AND UNSPECIFIED (INCL CYSTS AND POLYPS)	1	2.05 ( 0.39 )
LUNG CARCINOMA CELL TYPE UNSPECIFIED RECURRENT	NEOPLASMS BENIGN, MALIGNANT AND UNSPECIFIED (INCL CYSTS AND POLYPS)	1	4.28 ( 2.61 )
MATERNAL EXPOSURE DURING DELIVERY	INJURY, POISONING AND PROCEDURAL COMPLICATIONS	1	4.01 ( 2.34 )
TENDON PAIN	MUSCULOSKELETAL AND CONNECTIVE TISSUE DISORDERS	1	2.54 ( 1.13 )
XANTHOCHROMIA	INVESTIGATIONS	1	8.03 ( 6.29 )
ORAL INFECTION	INFECTIONS AND INFESTATIONS	1	1.52 ( 0.15 )
CEREBELLAR INFARCTION	NERVOUS SYSTEM DISORDERS	1	2.69 ( 1.03 )
BURN OESOPHAGEAL	INJURY, POISONING AND PROCEDURAL COMPLICATIONS	1	4.28 ( 2.61 )
NEONATAL TACHYPNOEA	RESPIRATORY, THORACIC AND MEDIASTINAL DISORDERS	1	4.66 ( 2.99 )
SUDDEN INFANT DEATH SYNDROME	GENERAL DISORDERS AND ADMINISTRATION SITE CONDITIONS	1	4.39 ( 2.72 )
REACTION TO EXCIPIENT	IMMUNE SYSTEM DISORDERS	1	1.23 ( 0.44 )
STARVATION	METABOLISM AND NUTRITION DISORDERS	1	4.12 ( 2.45 )
ALTERED VISUAL DEPTH PERCEPTION	EYE DISORDERS	1	3.74 ( 2.07 )
CONJUNCTIVAL HAEMORRHAGE	EYE DISORDERS	1	1.49 ( 0.18 )
CONJUNCTIVAL HYPERAEMIA	EYE DISORDERS	1	1.69 ( 0.02 )
ENDOTRACHEAL INTUBATION	SURGICAL AND MEDICAL PROCEDURES	1	1.93 ( 0.26 )
INCREASED BRONCHIAL SECRETION	RESPIRATORY, THORACIC AND MEDIASTINAL DISORDERS	1	2.44 ( 0.77 )
NIKOLSKY'S SIGN	SKIN AND SUBCUTANEOUS TISSUE DISORDERS	1	4.30 ( 2.63 )
ORAL MUCOSA EROSION	GASTROINTESTINAL DISORDERS	1	3.19 ( 1.52 )
RASH PUSTULAR	INFECTIONS AND INFESTATIONS	1	0.50 ( -1.17 )
SKIN EROSION	SKIN AND SUBCUTANEOUS TISSUE DISORDERS	1	1.95 ( 0.28 )
SKIN INJURY	INJURY, POISONING AND PROCEDURAL COMPLICATIONS	1	1.79 ( 0.12 )
ILEAL OPERATION	SURGICAL AND MEDICAL PROCEDURES	1	9.29 ( 7.47 )
SALIVA ALTERED	GASTROINTESTINAL DISORDERS	1	3.64 ( 1.97 )
IMMUNE RECOVERY UVEITIS	IMMUNE SYSTEM DISORDERS	1	8.61 ( 6.85 )
FUNCTIONAL GASTROINTESTINAL DISORDER	GASTROINTESTINAL DISORDERS	1	1.40 ( -0.26 )
SKIN HYPERTROPHY	SKIN AND SUBCUTANEOUS TISSUE DISORDERS	1	2.01 ( 0.34 )
CHOLESTATIC PRURITUS	SKIN AND SUBCUTANEOUS TISSUE DISORDERS	1	8.95 ( 7.16 )
HIGH DENSITY LIPOPROTEIN DECREASED	INVESTIGATIONS	1	1.68 ( 0.01 )
HERNIAL EVENTRATION	GASTROINTESTINAL DISORDERS	1	6.12 ( 4.43 )
BRADYPHRENIA	PSYCHIATRIC DISORDERS	1	0.69 ( -0.97 )
METAL POISONING	INJURY, POISONING AND PROCEDURAL COMPLICATIONS	1	4.19 ( 2.52 )
ABNORMAL FAECES	GASTROINTESTINAL DISORDERS	1	2.50 ( 1.16 )
FAECAL VOLUME INCREASED	INVESTIGATIONS	1	4.50 ( 2.82 )
EXCESSIVE CERUMEN PRODUCTION	EAR AND LABYRINTH DISORDERS	1	4.32 ( 2.65 )
AORTIC VALVE STENOSIS	CARDIAC DISORDERS	1	2.62 ( 0.95 )
INTERVERTEBRAL DISC DEGENERATION	MUSCULOSKELETAL AND CONNECTIVE TISSUE DISORDERS	1	3.17 ( 1.50 )
PERIPHERAL NERVE LESION	NERVOUS SYSTEM DISORDERS	1	4.90 ( 3.23 )
SPINAL STENOSIS	MUSCULOSKELETAL AND CONNECTIVE TISSUE DISORDERS	1	2.32 ( 1.34 )
THERAPEUTIC PROCEDURE	SURGICAL AND MEDICAL PROCEDURES	1	3.21 ( 1.54 )
ARTHRITIS BACTERIAL	INFECTIONS AND INFESTATIONS	1	1.46 ( 0.21 )
CYTOMEGALOVIRUS DUODENITIS	INFECTIONS AND INFESTATIONS	1	7.67 ( 5.95 )
DUODENAL ULCER	GASTROINTESTINAL DISORDERS	1	1.66 ( 1.01 )
HELICOBACTER GASTRITIS	INFECTIONS AND INFESTATIONS	1	3.02 ( 1.36 )
PLANTAR FASCIITIS	MUSCULOSKELETAL AND CONNECTIVE TISSUE DISORDERS	1	1.74 ( 0.07 )
ENZYME ACTIVITY ABNORMAL	INVESTIGATIONS	1	10.03 ( 8.13 )
PRODUCT SIZE ISSUE	PRODUCT ISSUES	1	1.18 ( 0.48 )
ECCHYMOSIS	SKIN AND SUBCUTANEOUS TISSUE DISORDERS	1	1.64 ( 1.02 )
PORPHYRIA NON-ACUTE	CONGENITAL, FAMILIAL AND GENETIC DISORDERS	1	4.50 ( 2.83 )
BRONCHOPULMONARY ASPERGILLOSIS	INFECTIONS AND INFESTATIONS	1	2.61 ( 1.05 )
HYDROPS FOETALIS	PREGNANCY, PUERPERIUM AND PERINATAL CONDITIONS	1	4.08 ( 2.41 )
COELIAC DISEASE	GASTROINTESTINAL DISORDERS	1	2.28 ( 1.39 )
ANOGENITAL DYSPLASIA	GASTROINTESTINAL DISORDERS	1	6.55 ( 4.86 )
GASTROINTESTINAL DYSPLASIA	GASTROINTESTINAL DISORDERS	1	6.60 ( 4.90 )
LEUKAEMIA RECURRENT	NEOPLASMS BENIGN, MALIGNANT AND UNSPECIFIED (INCL CYSTS AND POLYPS)	1	2.68 ( 1.02 )
MUSCLE DISORDER	MUSCULOSKELETAL AND CONNECTIVE TISSUE DISORDERS	1	2.40 ( 1.26 )
MENINGOENCEPHALITIS HERPETIC	INFECTIONS AND INFESTATIONS	1	3.55 ( 1.88)
ACCIDENT AT HOME	INJURY, POISONING AND PROCEDURAL COMPLICATIONS	1	4.48 ( 2.81 )
POLYARTHRITIS	MUSCULOSKELETAL AND CONNECTIVE TISSUE DISORDERS	1	1.23 ( 0.44 )
PERIORBITAL OEDEMA	EYE DISORDERS	1	1.13 ( 0.54)
PRODUCT CONTAMINATION PHYSICAL	PRODUCT ISSUES	1	2.53 ( 0.87 )
GASTROINTESTINAL MOTILITY DISORDER	GASTROINTESTINAL DISORDERS	1	1.18 ( 0.49 )
BILE DUCT STENT REMOVAL	SURGICAL AND MEDICAL PROCEDURES	1	8.95 ( 7.16 )
GENE MUTATION	CONGENITAL, FAMILIAL AND GENETIC DISORDERS	1	2.60 ( 0.93 )
CYTOMEGALOVIRUS VIRAEMIA	INFECTIONS AND INFESTATIONS	1	1.60 ( 0.06 )
DIABETES INSIPIDUS	ENDOCRINE DISORDERS	1	2.24 ( 0.57 )
DWARFISM	MUSCULOSKELETAL AND CONNECTIVE TISSUE DISORDERS	1	7.67 ( 5.95 )
HYPOPHYSITIS	ENDOCRINE DISORDERS	1	2.56 ( 0.89 )
BENIGN SALIVARY GLAND NEOPLASM	NEOPLASMS BENIGN, MALIGNANT AND UNSPECIFIED (INCL CYSTS AND POLYPS)	1	6.50 ( 4.81 )
OESOPHAGEAL HAEMORRHAGE	GASTROINTESTINAL DISORDERS	1	3.03 ( 1.36 )
HYPOPHOSPHATAEMIA	METABOLISM AND NUTRITION DISORDERS	1	2.66 ( 1.01 )
VARICELLA	INFECTIONS AND INFESTATIONS	1	2.23 ( 0.57 )
LUMBAR SPINAL STENOSIS	MUSCULOSKELETAL AND CONNECTIVE TISSUE DISORDERS	1	1.86 ( 0.19 )
FOETAL ACIDOSIS	PREGNANCY, PUERPERIUM AND PERINATAL CONDITIONS	1	7.52 ( 5.81 )
POST TRANSPLANT LYMPHOPROLIFERATIVE DISORDER	NEOPLASMS BENIGN, MALIGNANT AND UNSPECIFIED (INCL CYSTS AND POLYPS)	1	1.37 ( 0.30 )
HYPOGLYCAEMIA NEONATAL	METABOLISM AND NUTRITION DISORDERS	1	2.76 ( 1.09 )
MATERNAL DISTRESS DURING LABOUR	PREGNANCY, PUERPERIUM AND PERINATAL CONDITIONS	1	8.80 ( 7.03 )
POLYCYTHAEMIA	BLOOD AND LYMPHATIC SYSTEM DISORDERS	1	2.67 ( 1.01 )
COMPUTERISED TOMOGRAM ABDOMEN ABNORMAL	INVESTIGATIONS	1	5.73 ( 4.05 )
BACTERAEMIA	INFECTIONS AND INFESTATIONS	1	2.27 ( 1.64 )
PYELONEPHRITIS	INFECTIONS AND INFESTATIONS	1	3.41 ( 1.25 )
FUNGAL SEPSIS	INFECTIONS AND INFESTATIONS	1	3.70 ( 2.03 )
PLACENTAL DISORDER	PREGNANCY, PUERPERIUM AND PERINATAL CONDITIONS	1	3.45 ( 1.78 )
PLACENTAL INSUFFICIENCY	PREGNANCY, PUERPERIUM AND PERINATAL CONDITIONS	1	3.84 ( 2.17 )
FOETAL HEART RATE DECREASED	INVESTIGATIONS	1	4.08 ( 2.41 )
RENAL FUNCTION TEST ABNORMAL	INVESTIGATIONS	1	1.39 ( 0.27 )
BACTERIURIA	INFECTIONS AND INFESTATIONS	1	4.30 ( 2.63 )
FAECES SOFT	GASTROINTESTINAL DISORDERS	1	0.94 ( 0.73 )
FOOD ALLERGY	IMMUNE SYSTEM DISORDERS	1	0.92 ( 0.75 )
PRODUCT COMMINGLING	PRODUCT ISSUES	1	3.46 ( 1.79 )
FAECES PALE	GASTROINTESTINAL DISORDERS	1	2.32 ( 0.65 )
MACULAR HOLE	EYE DISORDERS	1	3.08 ( 1.41 )
PERFORMANCE STATUS DECREASED	GENERAL DISORDERS AND ADMINISTRATION SITE CONDITIONS	1	1.23 ( 0.43 )
CYSTIC FIBROSIS	CONGENITAL, FAMILIAL AND GENETIC DISORDERS	1	0.97 ( 0.69 )
DISEASE COMPLICATION	GENERAL DISORDERS AND ADMINISTRATION SITE CONDITIONS	1	1.28 ( 0.39 )
PERIPORTAL OEDEMA	HEPATOBILIARY DISORDERS	1	6.69 ( 4.99 )
WEIGHT GAIN POOR	METABOLISM AND NUTRITION DISORDERS	1	2.38 ( 0.71 )
TRANSPLANT FAILURE	INJURY, POISONING AND PROCEDURAL COMPLICATIONS	1	2.22 ( 0.55 )
GASTRIC ULCER HAEMORRHAGE	GASTROINTESTINAL DISORDERS	1	0.90 ( 0.77 )
HEPATECTOMY	SURGICAL AND MEDICAL PROCEDURES	1	5.41 ( 3.74 )
INFECTIOUS DISEASE CARRIER	INFECTIONS AND INFESTATIONS	1	7.80 ( 6.08 )
FIBULA FRACTURE	INJURY, POISONING AND PROCEDURAL COMPLICATIONS	1	1.91 ( 0.24 )
TIBIA FRACTURE	INJURY, POISONING AND PROCEDURAL COMPLICATIONS	1	1.25 ( 0.42 )
CEREBRAL HAEMATOMA	NERVOUS SYSTEM DISORDERS	1	1.71( 0.05 )
HEMIPLEGIA	NERVOUS SYSTEM DISORDERS	1	3.37 ( 1.29 )
HAEMORRHAGIC STROKE	NERVOUS SYSTEM DISORDERS	1	2.47 ( 1.20 )
THERAPEUTIC PRODUCT INEFFECTIVE FOR UNAPPROVED INDICATION	GENERAL DISORDERS AND ADMINISTRATION SITE CONDITIONS	1	4.62 ( 2.95 )
WHITE BLOOD CELL DISORDER	BLOOD AND LYMPHATIC SYSTEM DISORDERS	1	2.05 ( 0.39 )
CLEFT LIP	CONGENITAL, FAMILIAL AND GENETIC DISORDERS	1	3.52 ( 1.85 )
FOETAL GROWTH ABNORMALITY	PREGNANCY, PUERPERIUM AND PERINATAL CONDITIONS	1	6.24 ( 4.56 )
PULMONARY ARTERY STENOSIS	RESPIRATORY, THORACIC AND MEDIASTINAL DISORDERS	1	4.71 ( 3.03 )
AUTONOMIC NERVOUS SYSTEM IMBALANCE	NERVOUS SYSTEM DISORDERS	1	2.07 ( 0.41 )
DECREASED ACTIVITY	GENERAL DISORDERS AND ADMINISTRATION SITE CONDITIONS	1	2.14 ( 1.52 )
OVERLAP SYNDROME	IMMUNE SYSTEM DISORDERS	1	4.67 ( 3.00 )
GASTROINTESTINAL INFLAMMATION	GASTROINTESTINAL DISORDERS	1	2.62 ( 1.04 )
LIVER FUNCTION TEST DECREASED	INVESTIGATIONS	1	5.19 ( 3.51 )
INFLAMMATORY BOWEL DISEASE	GASTROINTESTINAL DISORDERS	1	2.20 ( 1.47 )
DELIRIUM TREMENS	PSYCHIATRIC DISORDERS	1	4.68 ( 3.00 )
FEBRILE BONE MARROW APLASIA	BLOOD AND LYMPHATIC SYSTEM DISORDERS	1	1.51 ( 0.16 )
SYSTEMIC INFLAMMATORY RESPONSE SYNDROME	GENERAL DISORDERS AND ADMINISTRATION SITE CONDITIONS	1	1.51 ( 0.16 )
INTESTINAL RESECTION	SURGICAL AND MEDICAL PROCEDURES	1	1.15 ( 0.52 )
BUDD-CHIARI SYNDROME	HEPATOBILIARY DISORDERS	1	5.45 ( 3.77 )
ALCOHOLIC KETOACIDOSIS	METABOLISM AND NUTRITION DISORDERS	1	9.61 ( 7.76 )
INTESTINAL ISCHAEMIA	GASTROINTESTINAL DISORDERS	1	1.04 ( 0.63 )
DIFFUSE LARGE B-CELL LYMPHOMA	NEOPLASMS BENIGN, MALIGNANT AND UNSPECIFIED (INCL CYSTS AND POLYPS)	1	0.99 ( 0.88 )
MUCOSAL HAEMORRHAGE	GENERAL DISORDERS AND ADMINISTRATION SITE CONDITIONS	1	3.26 ( 1.59 )
PARENTERAL NUTRITION ASSOCIATED LIVER DISEASE	INJURY, POISONING AND PROCEDURAL COMPLICATIONS	1	6.93 ( 5.23 )
NEUROENDOCRINE CARCINOMA	NEOPLASMS BENIGN, MALIGNANT AND UNSPECIFIED (INCL CYSTS AND POLYPS)	1	4.07 ( 2.40 )
LARYNGEAL OEDEMA	RESPIRATORY, THORACIC AND MEDIASTINAL DISORDERS	1	0.86 ( 0.81 )
SINUS PAIN	RESPIRATORY, THORACIC AND MEDIASTINAL DISORDERS	1	2.43 ( 0.77)
MANUFACTURING MATERIALS ISSUE	PRODUCT ISSUES	1	4.87 ( 3.20 )
NEUTROPHILIC DERMATOSIS	SKIN AND SUBCUTANEOUS TISSUE DISORDERS	1	4.97( 3.30 )
CARBOHYDRATE ANTIGEN 125 INCREASED	INVESTIGATIONS	1	1.60 ( 0.07 )
BLOOD BILIRUBIN DECREASED	INVESTIGATIONS	1	4.31 ( 2.64)
URINE ODOUR ABNORMAL	RENAL AND URINARY DISORDERS	1	0.90 ( 0.77 )
GALLBLADDER ADENOSQUAMOUS CARCINOMA	NEOPLASMS BENIGN, MALIGNANT AND UNSPECIFIED (INCL CYSTS AND POLYPS)	1	13.20 ( 10.56 )
DISCHARGE	GENERAL DISORDERS AND ADMINISTRATION SITE CONDITIONS	1	3.33 ( 1.66 )
INFARCTION	VASCULAR DISORDERS	1	2.57 ( 1.09 )
CONCUSSION	INJURY, POISONING AND PROCEDURAL COMPLICATIONS	1	2.59 ( 1.08 )
CRANIOCEREBRAL INJURY	INJURY, POISONING AND PROCEDURAL COMPLICATIONS	1	1.77 ( 0.10 )
DYSSOMNIA	PSYCHIATRIC DISORDERS	1	5.85 ( 4.17 )
NONREASSURING FOETAL HEART RATE PATTERN	CARDIAC DISORDERS	1	5.83 ( 4.15 )
ADENOVIRAL HAEMORRHAGIC CYSTITIS	INFECTIONS AND INFESTATIONS	1	5.79 ( 4.11 )
CYTOPENIA	BLOOD AND LYMPHATIC SYSTEM DISORDERS	1	2.24 ( 1.43 )
GLOMERULOSCLEROSIS	RENAL AND URINARY DISORDERS	1	4.07 ( 2.40 )
DIVERTICULUM INTESTINAL	GASTROINTESTINAL DISORDERS	1	1.44 ( 0.23 )
GLOMERULAR FILTRATION RATE DECREASED	INVESTIGATIONS	1	2.09 ( 1.58 )
SCOLIOSIS	MUSCULOSKELETAL AND CONNECTIVE TISSUE DISORDERS	1	0.88 ( 0.86 )
HAEMANGIOMA OF LIVER	NEOPLASMS BENIGN, MALIGNANT AND UNSPECIFIED (INCL CYSTS AND POLYPS)	1	3.39 ( 1.72 )
HEPATIC CYST	HEPATOBILIARY DISORDERS	1	1.72 ( 0.05 )
GASTROINTESTINAL OBSTRUCTION	GASTROINTESTINAL DISORDERS	1	2.31 ( 0.64 )
OESOPHAGEAL IRRITATION	GASTROINTESTINAL DISORDERS	1	4.33 ( 2.65 )
AORTIC VALVE INCOMPETENCE	CARDIAC DISORDERS	1	1.35 ( 0.32 )
AUTOIMMUNE THYROIDITIS	ENDOCRINE DISORDERS	1	1.64 ( 0.02 )
CENTRAL OBESITY	METABOLISM AND NUTRITION DISORDERS	1	4.03 ( 2.36 )
GRANULOMATOUS LIVER DISEASE	HEPATOBILIARY DISORDERS	1	3.96 ( 2.29 )
STEATOHEPATITIS	HEPATOBILIARY DISORDERS	1	4.50 ( 2.83 )
NEONATAL RESPIRATORY DISTRESS	RESPIRATORY, THORACIC AND MEDIASTINAL DISORDERS	1	3.98 ( 2.31 )
INABILITY TO AFFORD MEDICATION	SOCIAL CIRCUMSTANCES	1	0.67 ( 0.99 )
FAECES HARD	GASTROINTESTINAL DISORDERS	1	1.68 ( 0.01 )
POTENTIATING DRUG INTERACTION	GENERAL DISORDERS AND ADMINISTRATION SITE CONDITIONS	1	1.72 ( 0.06 )
TONGUE NEOPLASM MALIGNANT STAGE UNSPECIFIED	NEOPLASMS BENIGN, MALIGNANT AND UNSPECIFIED (INCL CYSTS AND POLYPS)	1	2.66 ( 0.99 )
OESOPHAGEAL PAIN	GASTROINTESTINAL DISORDERS	1	1.48 ( 0.19 )
TONGUE DISCOMFORT	GASTROINTESTINAL DISORDERS	1	1.53 ( 0.14 )
THERAPEUTIC PRODUCT EFFECT DELAYED	GENERAL DISORDERS AND ADMINISTRATION SITE CONDITIONS	1	2.31 ( 1.36 )
OXYGEN SATURATION ABNORMAL	INVESTIGATIONS	1	2.19 ( 0.53 )
INTENTIONAL UNDERDOSE	INJURY, POISONING AND PROCEDURAL COMPLICATIONS	1	3.60 ( 1.07 )
MULTIPLE ALLERGIES	IMMUNE SYSTEM DISORDERS	1	2.62 ( 1.05 )
TRANSPLANT	SURGICAL AND MEDICAL PROCEDURES	1	2.35 ( 0.68 )
STEROID DIABETES	METABOLISM AND NUTRITION DISORDERS	1	3.31 ( 1.64 )
FOREIGN BODY SENSATION IN EYES	EYE DISORDERS	1	0.93 ( 0.74 )
ELECTROCARDIOGRAM	INVESTIGATIONS	1	7.36 ( 5.65 )
PUSTULAR PSORIASIS	SKIN AND SUBCUTANEOUS TISSUE DISORDERS	1	1.75 ( 0.09 )
TRISOMY 21	CONGENITAL, FAMILIAL AND GENETIC DISORDERS	1	3.05 ( 1.38 )
HEART DISEASE CONGENITAL	CONGENITAL, FAMILIAL AND GENETIC DISORDERS	1	1.49 ( 0.18 )
CLEFT PALATE	CONGENITAL, FAMILIAL AND GENETIC DISORDERS	1	2.48 ( 0.81 )
PRODUCT DESIGN ISSUE	PRODUCT ISSUES	1	4.64 ( 2.97 )
ALPHA 1 FOETOPROTEIN AMNIOTIC FLUID INCREASED	INVESTIGATIONS	1	10.20 ( 8.27 )
LITHIASIS	GENERAL DISORDERS AND ADMINISTRATION SITE CONDITIONS	1	5.15 ( 3.47 )
URINE OUTPUT INCREASED	INVESTIGATIONS	1	2.05 ( 0.38 )
HYPERTONIC BLADDER	RENAL AND URINARY DISORDERS	1	2.03 ( 0.36 )
SLEEP DEFICIT	NERVOUS SYSTEM DISORDERS	1	2.94 ( 1.27 )
GASTROLITHIASIS	GASTROINTESTINAL DISORDERS	1	8.74 ( 6.96 )
SYNDACTYLY	CONGENITAL, FAMILIAL AND GENETIC DISORDERS	1	3.69 ( 2.02 )
CHOLESTATIC LIVER INJURY	HEPATOBILIARY DISORDERS	1	2.72 ( 1.06 )
EXERCISE TOLERANCE DECREASED	GENERAL DISORDERS AND ADMINISTRATION SITE CONDITIONS	1	1.00 ( 0.67 )
FORCED EXPIRATORY VOLUME DECREASED	INVESTIGATIONS	1	2.07 ( 0.41 )
BLOOD IRON ABNORMAL	INVESTIGATIONS	1	3.52 ( 1.85 )
RASH VESICULAR	SKIN AND SUBCUTANEOUS TISSUE DISORDERS	1	1.36 ( 0.30 )
FEELING OF BODY TEMPERATURE CHANGE	GENERAL DISORDERS AND ADMINISTRATION SITE CONDITIONS	1	0.84 ( 0.82 )
SENSE OF OPPRESSION	GENERAL DISORDERS AND ADMINISTRATION SITE CONDITIONS	1	3.20 ( 1.53 )
LARGE INTESTINAL ULCER	GASTROINTESTINAL DISORDERS	1	2.09 ( 0.42 )
CHOLELITHOTOMY	SURGICAL AND MEDICAL PROCEDURES	1	5.54 ( 3.86 )
CHOLECYSTITIS CHRONIC	HEPATOBILIARY DISORDERS	1	2.52 ( 1.15 )
URINARY BLADDER POLYP	RENAL AND URINARY DISORDERS	1	5.23 ( 3.55 )
FOETAL EXPOSURE TIMING UNSPECIFIED	INJURY, POISONING AND PROCEDURAL COMPLICATIONS	1	4.06 ( 2.39 )
ACCIDENTAL UNDERDOSE	INJURY, POISONING AND PROCEDURAL COMPLICATIONS	1	2.42 ( 1.25 )
MANTLE CELL LYMPHOMA	NEOPLASMS BENIGN, MALIGNANT AND UNSPECIFIED (INCL CYSTS AND POLYPS)	1	3.07( 1.40 )
INCORRECT DOSAGE ADMINISTERED	INJURY, POISONING AND PROCEDURAL COMPLICATIONS	1	1.26 ( 0.40 )
COLLATERAL CIRCULATION	VASCULAR DISORDERS	1	6.20 ( 4.51 )
POSTERIOR REVERSIBLE ENCEPHALOPATHY SYNDROME	NERVOUS SYSTEM DISORDERS	1	2.21 ( 1.46 )
SINGLE FUNCTIONAL KIDNEY	RENAL AND URINARY DISORDERS	1	4.00 ( 2.33 )
ILEOSTOMY	SURGICAL AND MEDICAL PROCEDURES	1	2.46 ( 0.79 )
COLECTOMY	SURGICAL AND MEDICAL PROCEDURES	1	1.06 ( 0.60 )
LAPAROTOMY	SURGICAL AND MEDICAL PROCEDURES	1	4.22 ( 2.55 )
CYTOMEGALOVIRUS INFECTION REACTIVATION	INFECTIONS AND INFESTATIONS	1	2.14 ( 0.47 )
CYTOMEGALOVIRUS URINARY TRACT INFECTION	INFECTIONS AND INFESTATIONS	1	8.44 ( 6.69 )
STILL'S DISEASE	MUSCULOSKELETAL AND CONNECTIVE TISSUE DISORDERS	1	3.76 ( 2.09 )
METASTASES TO PERITONEUM	NEOPLASMS BENIGN, MALIGNANT AND UNSPECIFIED (INCL CYSTS AND POLYPS)	1	2.28 ( 0.61 )
METASTASES TO SKIN	NEOPLASMS BENIGN, MALIGNANT AND UNSPECIFIED (INCL CYSTS AND POLYPS)	1	3.54 ( 1.88 )
INFECTIVE SPONDYLITIS	INFECTIONS AND INFESTATIONS	1	5.35 ( 3.67 )
RECTAL ULCER	GASTROINTESTINAL DISORDERS	1	3.26 ( 1.60 )
UTERINE HYPERTONUS	PREGNANCY, PUERPERIUM AND PERINATAL CONDITIONS	1	5.26 ( 3.58 )
GALLBLADDER POLYP	HEPATOBILIARY DISORDERS	1	3.87 ( 2.20 )
GINGIVAL DISORDER	GASTROINTESTINAL DISORDERS	1	1.47 ( 0.20 )
LIP DISORDER	GASTROINTESTINAL DISORDERS	1	2.49 ( 0.82 )
STENT PLACEMENT	SURGICAL AND MEDICAL PROCEDURES	1	2.44 ( 1.23 )
COMPRESSION FRACTURE	INJURY, POISONING AND PROCEDURAL COMPLICATIONS	1	1.36 ( 0.31 )
PHAEOCHROMOCYTOMA	NEOPLASMS BENIGN, MALIGNANT AND UNSPECIFIED (INCL CYSTS AND POLYPS)	1	4.05 ( 2.38 )
THERAPY PARTIAL RESPONDER	GENERAL DISORDERS AND ADMINISTRATION SITE CONDITIONS	1	2.33 ( 1.34 )
IRON OVERLOAD	METABOLISM AND NUTRITION DISORDERS	1	3.39 ( 1.72 )
ENTEROCOCCAL SEPSIS	INFECTIONS AND INFESTATIONS	1	3.72 ( 2.05 )
HEPATITIS TOXIC	HEPATOBILIARY DISORDERS	1	2.04 ( 0.37 )
HEPATORENAL SYNDROME	HEPATOBILIARY DISORDERS	1	2.63 ( 0.96 )
DOUBLE STRANDED DNA ANTIBODY POSITIVE	INVESTIGATIONS	1	5.34 ( 3.66 )
COMPLEMENT FACTOR C4 INCREASED	INVESTIGATIONS	1	7.87 ( 6.15 )
BLOOD MAGNESIUM DECREASED	INVESTIGATIONS	1	2.44 ( 1.23 )
MEDICAL DEVICE SITE PAIN	GENERAL DISORDERS AND ADMINISTRATION SITE CONDITIONS	1	4.38 ( 2.71 )
IMMUNOSUPPRESSANT DRUG LEVEL INCREASED	INVESTIGATIONS	1	1.88 ( 0.22 )
BREECH PRESENTATION	PREGNANCY, PUERPERIUM AND PERINATAL CONDITIONS	1	3.02 ( 1.36 )
MUSCLE STRAIN	INJURY, POISONING AND PROCEDURAL COMPLICATIONS	1	3.36 ( 1.30 )
POOR VENOUS ACCESS	VASCULAR DISORDERS	1	3.28 ( 1.38 )
MEDICAL DEVICE SITE INFECTION	INFECTIONS AND INFESTATIONS	1	4.32 ( 2.65 )
UPPER-AIRWAY COUGH SYNDROME	RESPIRATORY, THORACIC AND MEDIASTINAL DISORDERS	1	2.43 ( 1.22 )
ARTHRITIS REACTIVE	MUSCULOSKELETAL AND CONNECTIVE TISSUE DISORDERS	1	3.79 ( 2.12 )
LIPOMATOSIS	METABOLISM AND NUTRITION DISORDERS	1	5.80 ( 4.12 )
AMINO ACID LEVEL INCREASED	INVESTIGATIONS	1	3.95 ( 2.28 )
PYELONEPHRITIS ACUTE	INFECTIONS AND INFESTATIONS	1	2.52 ( 0.85 )
GAZE PALSY	EYE DISORDERS	1	2.70 ( 1.03 )
HYPOTHERMIA	GENERAL DISORDERS AND ADMINISTRATION SITE CONDITIONS	1	2.16 ( 1.51 )
HEPATITIS NON-A NON-B	INFECTIONS AND INFESTATIONS	1	9.20 ( 7.39 )
POLYMYOSITIS	MUSCULOSKELETAL AND CONNECTIVE TISSUE DISORDERS	1	2.63 ( 0.97 )
ALCOHOLIC LIVER DISEASE	HEPATOBILIARY DISORDERS	1	4.90 ( 3.23 )
LIFE SUPPORT	SURGICAL AND MEDICAL PROCEDURES	1	4.13 ( 2.47 )
PROTHROMBIN TIME SHORTENED	INVESTIGATIONS	1	2.88 ( 1.21 )
LUNG ADENOCARCINOMA	NEOPLASMS BENIGN, MALIGNANT AND UNSPECIFIED (INCL CYSTS AND POLYPS)	1	1.79 ( 0.12 )
NON-SMALL CELL LUNG CANCER	NEOPLASMS BENIGN, MALIGNANT AND UNSPECIFIED (INCL CYSTS AND POLYPS)	1	1.38 ( 0.28 )
RADIATION INJURY	INJURY, POISONING AND PROCEDURAL COMPLICATIONS	1	3.46 ( 1.79 )
RETINAL DISORDER	EYE DISORDERS	1	2.09 ( 0.42 )
ACQUIRED HYDROCELE	REPRODUCTIVE SYSTEM AND BREAST DISORDERS	1	7.13 ( 5.43 )
GRAVES' DISEASE	ENDOCRINE DISORDERS	1	2.00 ( 0.33 )
HAEMORRHOIDAL HAEMORRHAGE	GASTROINTESTINAL DISORDERS	1	1.13 ( 0.54 )
OPTIC NEURITIS	NERVOUS SYSTEM DISORDERS	1	2.25 ( 1.42 )
VISUAL FIELD DEFECT	EYE DISORDERS	1	2.40 ( 1.26 )
EOSINOPHIL PERCENTAGE INCREASED	INVESTIGATIONS	1	4.24 ( 2.57 )
DRUG LEVEL DECREASED	INVESTIGATIONS	1	3.21 ( 1.46 )
BLOOD IMMUNOGLOBULIN E INCREASED	INVESTIGATIONS	1	2.27 ( 0.61 )
HYPOPLASTIC ANAEMIA	BLOOD AND LYMPHATIC SYSTEM DISORDERS	1	7.39 ( 5.68 )
HYPERSENSITIVITY PNEUMONITIS	RESPIRATORY, THORACIC AND MEDIASTINAL DISORDERS	1	2.45 ( 0.78 )
PNEUMONIA PSEUDOMONAL	INFECTIONS AND INFESTATIONS	1	2.50 ( 0.83 )
HYPOVOLAEMIA	METABOLISM AND NUTRITION DISORDERS	1	0.91 ( 0.75 )
ACUTE LYMPHOCYTIC LEUKAEMIA	NEOPLASMS BENIGN, MALIGNANT AND UNSPECIFIED (INCL CYSTS AND POLYPS)	1	1.95 ( 0.28)
ALKALOSIS	METABOLISM AND NUTRITION DISORDERS	1	4.93 ( 3.26 )
SEROCONVERSION TEST POSITIVE	INVESTIGATIONS	1	7.52 ( 5.81 )
HAEMORRHAGIC CEREBRAL INFARCTION	NERVOUS SYSTEM DISORDERS	1	3.85 ( 2.18 )
ABDOMINAL TENDERNESS	GASTROINTESTINAL DISORDERS	1	1.15 ( 0.52 )
FAECALOMA	GASTROINTESTINAL DISORDERS	1	1.13 ( 0.54 )
SMALL INTESTINAL HAEMORRHAGE	GASTROINTESTINAL DISORDERS	1	2.44 ( 0.77 )
BLOOD CHLORIDE INCREASED	INVESTIGATIONS	1	2.75 ( 1.08 )
BLOOD SODIUM INCREASED	INVESTIGATIONS	1	2.02 ( 0.36 )
ARTERIOVENOUS MALFORMATION	CONGENITAL, FAMILIAL AND GENETIC DISORDERS	1	3.54 ( 1.87 )
HEART RATE ABNORMAL	INVESTIGATIONS	1	1.10 ( 0.57 )
ECLAMPSIA	PREGNANCY, PUERPERIUM AND PERINATAL CONDITIONS	1	4.98 ( 3.30 )
RALES	RESPIRATORY, THORACIC AND MEDIASTINAL DISORDERS	1	0.89 ( 0.78 )
SUBARACHNOID HAEMORRHAGE	NERVOUS SYSTEM DISORDERS	1	3.11 ( 1.56 )
ANGIOTENSIN CONVERTING ENZYME INCREASED	INVESTIGATIONS	1	6.01 ( 4.32 )
BLOOD CREATININE DECREASED	INVESTIGATIONS	1	1.88 ( 0.21 )
HYPERPROTEINAEMIA	METABOLISM AND NUTRITION DISORDERS	1	5.50 ( 3.82 )
MENOMETRORRHAGIA	REPRODUCTIVE SYSTEM AND BREAST DISORDERS	1	2.59 ( 0.92 )
SPUTUM DISCOLOURED	RESPIRATORY, THORACIC AND MEDIASTINAL DISORDERS	1	2.30 ( 1.36 )
EOSINOPHILIC GRANULOMATOSIS WITH POLYANGIITIS	IMMUNE SYSTEM DISORDERS	1	2.28 ( 0.61 )
HYPOGLOBULINAEMIA	BLOOD AND LYMPHATIC SYSTEM DISORDERS	1	6.87 ( 5.18 )
IMMUNE COMPLEX LEVEL INCREASED	INVESTIGATIONS	1	9.20 ( 7.39 )
NEPHROTIC SYNDROME	RENAL AND URINARY DISORDERS	1	1.75 ( 0.92 )
GASTRIC MUCOSAL LESION	GASTROINTESTINAL DISORDERS	1	3.98 ( 2.31 )
ANAEMIA MACROCYTIC	BLOOD AND LYMPHATIC SYSTEM DISORDERS	1	2.40 ( 0.73 )
HEPATITIS B SURFACE ANTIBODY POSITIVE	INVESTIGATIONS	1	5.02 ( 3.35 )
COAGULATION FACTOR DECREASED	INVESTIGATIONS	1	5.40 ( 3.72 )
BEZOAR	GASTROINTESTINAL DISORDERS	1	3.32 ( 1.65 )
CAROTID ARTERY ANEURYSM	NERVOUS SYSTEM DISORDERS	1	5.01 ( 3.34 )
EMBOLIC STROKE	NERVOUS SYSTEM DISORDERS	1	1.59 ( 0.08 )
LYMPHOCYTIC INFILTRATION	BLOOD AND LYMPHATIC SYSTEM DISORDERS	1	3.46 ( 1.79 )
LYMPHOEDEMA	VASCULAR DISORDERS	1	1.76 (0.91 )
HYPOGEUSIA	NERVOUS SYSTEM DISORDERS	1	2.47 ( 0.80 )
THERAPY RESPONDER	GENERAL DISORDERS AND ADMINISTRATION SITE CONDITIONS	1	4.37 ( 2.70 )
CONCOMITANT DISEASE PROGRESSION	GENERAL DISORDERS AND ADMINISTRATION SITE CONDITIONS	1	2.34 ( 0.67 )
ANTINUCLEAR ANTIBODY INCREASED	INVESTIGATIONS	1	3.46 ( 1.79 )
HEPATITIS C RNA INCREASED	INVESTIGATIONS	1	4.85 ( 3.17 )
HERPES SIMPLEX	INFECTIONS AND INFESTATIONS	1	0.84 ( 0.53 )
PNEUMONIA VIRAL	INFECTIONS AND INFESTATIONS	1	1.92 ( 0.25 )
BLOOD THYROID STIMULATING HORMONE INCREASED	INVESTIGATIONS	1	3.27 ( 1.40 )
THYROXINE FREE DECREASED	INVESTIGATIONS	1	4.34 ( 2.67 )
TRI-IODOTHYRONINE FREE DECREASED	INVESTIGATIONS	1	5.51( 3.831 )
BILE DUCT CANCER STAGE II	NEOPLASMS BENIGN, MALIGNANT AND UNSPECIFIED (INCL CYSTS AND POLYPS)	1	10.03 ( 8.13 )
ENTERITIS	GASTROINTESTINAL DISORDERS	1	0.84 ( 0.83 )
MECONIUM ABNORMAL	PREGNANCY, PUERPERIUM AND PERINATAL CONDITIONS	1	7.55 ( 5.84 )
AMNIOTIC CAVITY INFECTION	INFECTIONS AND INFESTATIONS	1	3.57 ( 1.90 )
FUNISITIS	INFECTIONS AND INFESTATIONS	1	7.67 ( 5.95 )
FOETAL HEART RATE ABNORMAL	INVESTIGATIONS	1	3.55 ( 1.88 )
UMBILICAL CORD SHORT	PREGNANCY, PUERPERIUM AND PERINATAL CONDITIONS	1	7.95 ( 6.22 )
BILIARY DILATATION	HEPATOBILIARY DISORDERS	1	2.94 ( 1.27)
TYPE V HYPERLIPIDAEMIA	CONGENITAL, FAMILIAL AND GENETIC DISORDERS	1	4.54 ( 2.87 )
ANTIPSYCHOTIC DRUG LEVEL INCREASED	INVESTIGATIONS	1	1.99( 0.32 )
COAGULATION FACTOR VII LEVEL DECREASED	INVESTIGATIONS	1	6.39 ( 4.70 )
COAGULATION FACTOR X LEVEL DECREASED	INVESTIGATIONS	1	6.97 ( 5.27 )
PROTHROMBIN LEVEL DECREASED	INVESTIGATIONS	1	3.39 ( 1.72 )
CHRONIC GRAFT VERSUS HOST DISEASE	IMMUNE SYSTEM DISORDERS	1	1.71 ( 0.05 )
URINARY TRACT INFECTION ENTEROCOCCAL	INFECTIONS AND INFESTATIONS	1	3.47 ( 1.80 )
BRAIN NATRIURETIC PEPTIDE INCREASED	INVESTIGATIONS	1	1.91 ( 0.24 )
THYROIDITIS SUBACUTE	ENDOCRINE DISORDERS	1	5.35 ( 3.67 )
MYOGLOBIN BLOOD INCREASED	INVESTIGATIONS	1	2.82 ( 1.15 )
SPLENIC VEIN THROMBOSIS	BLOOD AND LYMPHATIC SYSTEM DISORDERS	1	4.43 ( 2.76 )
CEREBRAL ARTERY STENOSIS	NERVOUS SYSTEM DISORDERS	1	4.53 ( 2.86 )
HEPATITIS VIRAL	INFECTIONS AND INFESTATIONS	1	3.83 ( 2.16 )
ANOREXIA NERVOSA	PSYCHIATRIC DISORDERS	1	5.17 ( 3.49)
AUTISM SPECTRUM DISORDER	PSYCHIATRIC DISORDERS	1	1.24 ( 0.43 )
GASTRITIS EROSIVE	GASTROINTESTINAL DISORDERS	1	1.19 ( 0.48 )
GASTROINTESTINAL EROSION	GASTROINTESTINAL DISORDERS	1	4.09 ( 2.42 )
HELICOBACTER TEST POSITIVE	INVESTIGATIONS	1	3.86 ( 2.19 )
MUCOSAL DISORDER	GENERAL DISORDERS AND ADMINISTRATION SITE CONDITIONS	1	2.20 ( 0.54 )
HYPOTONIA NEONATAL	MUSCULOSKELETAL AND CONNECTIVE TISSUE DISORDERS	1	2.76 ( 1.09 )
APNOEA	RESPIRATORY, THORACIC AND MEDIASTINAL DISORDERS	1	0.46 ( 0.21 )
NAIL DISORDER	SKIN AND SUBCUTANEOUS TISSUE DISORDERS	1	2.56 ( 1.10 )
NAIL BED DISORDER	SKIN AND SUBCUTANEOUS TISSUE DISORDERS	1	4.74 ( 3.08 )
NASAL DRYNESS	RESPIRATORY, THORACIC AND MEDIASTINAL DISORDERS	1	0.87 ( 0.80 )
TWIN PREGNANCY	PREGNANCY, PUERPERIUM AND PERINATAL CONDITIONS	1	3.60 ( 1.92 )
PRODUCT ODOUR ABNORMAL	PRODUCT ISSUES	1	1.26 (0.41 )
STRESS FRACTURE	INJURY, POISONING AND PROCEDURAL COMPLICATIONS	1	0.95 ( 0.72 )
COMPUTERISED TOMOGRAM ABNORMAL	INVESTIGATIONS	1	2.19 ( 0.52 )
ANTIMITOCHONDRIAL ANTIBODY POSITIVE	INVESTIGATIONS	1	6.33 ( 4.64 )
CHOLECYSTITIS INFECTIVE	INFECTIONS AND INFESTATIONS	1	2.06 ( 0.39 )
OLIGURIA	RENAL AND URINARY DISORDERS	1	0.82 ( 0.65 )
TRUNCUS COELIACUS THROMBOSIS	GASTROINTESTINAL DISORDERS	1	8.44 ( 6.69 )
SHOCK HAEMORRHAGIC	VASCULAR DISORDERS	1	1.13 (0.25 )
OESOPHAGITIS	GASTROINTESTINAL DISORDERS	1	1.65 (0.62 )
MIXED HEPATOCELLULAR CHOLANGIOCARCINOMA	NEOPLASMS BENIGN, MALIGNANT AND UNSPECIFIED (INCL CYSTS AND POLYPS)	1	8.67 ( 6.90 )
HEPATIC CANCER RECURRENT	NEOPLASMS BENIGN, MALIGNANT AND UNSPECIFIED (INCL CYSTS AND POLYPS)	1	4.74 ( 3.06 )
DYSGRAPHIA	NERVOUS SYSTEM DISORDERS	1	0.73 ( 0.94 )
GALLBLADDER EMPYEMA	INFECTIONS AND INFESTATIONS	1	7.24 ( 5.54 )
GALLBLADDER FISTULA	HEPATOBILIARY DISORDERS	1	8.50 ( 6.74 )
GRAFT VERSUS HOST DISEASE IN SKIN	IMMUNE SYSTEM DISORDERS	1	2.44 ( 0.78 )
REFRACTORINESS TO PLATELET TRANSFUSION	INJURY, POISONING AND PROCEDURAL COMPLICATIONS	1	6.66 ( 4.96 )
MALABSORPTION	GASTROINTESTINAL DISORDERS	1	1.13( 0.54 )
BIOPSY LIVER ABNORMAL	INVESTIGATIONS	1	5.01 ( 3.34 )
URETEROLITHIASIS	RENAL AND URINARY DISORDERS	1	2.61 ( 0.95 )
PLATELET COUNT ABNORMAL	INVESTIGATIONS	1	0.98 ( 0.68 )
WHITE BLOOD CELL COUNT ABNORMAL	INVESTIGATIONS	1	0.86 ( 0.80 )
INFLUENZA A VIRUS TEST POSITIVE	INVESTIGATIONS	1	5.13 ( 3.46 )
PNEUMONIA INFLUENZAL	INFECTIONS AND INFESTATIONS	1	3.52 ( 1.85 )
EPSTEIN-BARR VIRUS TEST POSITIVE	INVESTIGATIONS	1	4.16 ( 2.49 )
HAEMATOTOXICITY	BLOOD AND LYMPHATIC SYSTEM DISORDERS	1	1.18 ( 0.49 )
KUSSMAUL RESPIRATION	RESPIRATORY, THORACIC AND MEDIASTINAL DISORDERS	1	5.63 ( 3.95 )
COMA HEPATIC	NERVOUS SYSTEM DISORDERS	1	3.69 ( 2.02 )
CONTINUOUS HAEMODIAFILTRATION	SURGICAL AND MEDICAL PROCEDURES	1	3.33 ( 1.66 )
HERPES VIRUS INFECTION	INFECTIONS AND INFESTATIONS	1	0.98 ( 0.69 )
RHABDOMYOMA	NEOPLASMS BENIGN, MALIGNANT AND UNSPECIFIED (INCL CYSTS AND POLYPS)	1	7.67 ( 5.95)
BLEEDING TIME PROLONGED	INVESTIGATIONS	1	3.09 ( 1.43 )
ENANTHEMA	GENERAL DISORDERS AND ADMINISTRATION SITE CONDITIONS	1	4.24 ( 2.57)
HEPATITIS CHRONIC ACTIVE	HEPATOBILIARY DISORDERS	1	5.94 ( 4.26 )
HYPERVENTILATION	RESPIRATORY, THORACIC AND MEDIASTINAL DISORDERS	1	0.89 ( 0.78 )
POLYDIPSIA	METABOLISM AND NUTRITION DISORDERS	1	1.46 ( 0.20 )
POLYURIA	RENAL AND URINARY DISORDERS	1	2.45 ( 1.22 )
RENAL TUBULAR ACIDOSIS	RENAL AND URINARY DISORDERS	1	2.50 ( 0.83 )
SECONDARY ALDOSTERONISM	ENDOCRINE DISORDERS	1	9.74 ( 7.87 )
HYPERTHERMIA	GENERAL DISORDERS AND ADMINISTRATION SITE CONDITIONS	1	1.12 ( 0.52 )
BACTERIAL DIARRHOEA	INFECTIONS AND INFESTATIONS	1	5.83 ( 4.15 )
ORAL BACTERIAL INFECTION	INFECTIONS AND INFESTATIONS	1	6.07 ( 4.38 )
ORAL DISORDER	GASTROINTESTINAL DISORDERS	1	1.16 (0.78 )
MYELODYSPLASTIC SYNDROME WITH MULTILINEAGE DYSPLASIA	NEOPLASMS BENIGN, MALIGNANT AND UNSPECIFIED (INCL CYSTS AND POLYPS)	1	6.47 ( 4.78 )
STAPHYLOCOCCAL BACTERAEMIA	INFECTIONS AND INFESTATIONS	1	1.49 ( 0.18 )
ENTEROCOLITIS	GASTROINTESTINAL DISORDERS	1	1.15 ( 0.52 )
INTESTINAL DILATATION	GASTROINTESTINAL DISORDERS	1	3.14( 1.47 )
MYCOPLASMA INFECTION	INFECTIONS AND INFESTATIONS	1	4.28 ( 2.61)
PERIPARTUM HAEMORRHAGE	PREGNANCY, PUERPERIUM AND PERINATAL CONDITIONS	1	7.58 ( 5.87 )
ABSCESS INTESTINAL	INFECTIONS AND INFESTATIONS	1	2.37 ( 0.70 )
PHARYNGEAL EROSION	RESPIRATORY, THORACIC AND MEDIASTINAL DISORDERS	1	7.31 ( 5.61 )
PHARYNGEAL HAEMORRHAGE	RESPIRATORY, THORACIC AND MEDIASTINAL DISORDERS	1	3.19 ( 1.52 )
ILEAL STENOSIS	GASTROINTESTINAL DISORDERS	1	2.84 ( 1.17 )
MILIARIA	SKIN AND SUBCUTANEOUS TISSUE DISORDERS	1	2.57 ( 0.90 )
TRANSIENT GLOBAL AMNESIA	NERVOUS SYSTEM DISORDERS	1	3.95 ( 2.28 )
HEPATOBILIARY INFECTION	INFECTIONS AND INFESTATIONS	1	8.44 ( 6.69 )
ANAL SKIN TAGS	GASTROINTESTINAL DISORDERS	1	6.15 ( 4.47 )
OCCULT BLOOD POSITIVE	INVESTIGATIONS	1	2.16 ( 0.49 )
RESPIRATORY DISORDER NEONATAL	RESPIRATORY, THORACIC AND MEDIASTINAL DISORDERS	1	2.70 ( 1.04 )
BLADDER DISORDER	RENAL AND URINARY DISORDERS	1	2.14 ( 1.53 )
COMPLEMENT FACTOR DECREASED	INVESTIGATIONS	1	5.97 ( 4.28 )
LUPUS NEPHRITIS	RENAL AND URINARY DISORDERS	1	2.98 ( 1.31 )
THYROIDITIS CHRONIC	ENDOCRINE DISORDERS	1	7.34 ( 5.63 )
FOREIGN BODY	INJURY, POISONING AND PROCEDURAL COMPLICATIONS	1	1.02 ( 0.64 )
MECONIUM STAIN	PREGNANCY, PUERPERIUM AND PERINATAL CONDITIONS	1	5.99 ( 4.30 )
GESTATIONAL HYPERTENSION	PREGNANCY, PUERPERIUM AND PERINATAL CONDITIONS	1	3.04 ( 1.37 )
ABO INCOMPATIBILITY	IMMUNE SYSTEM DISORDERS	1	7.80 ( 6.08 )
CONGENITAL FOOT MALFORMATION	CONGENITAL, FAMILIAL AND GENETIC DISORDERS	1	4.40 ( 2.73 )
GASTROINTESTINAL SOUNDS ABNORMAL	GASTROINTESTINAL DISORDERS	1	1.23 ( 0.44 )
HEPATITIS B SURFACE ANTIGEN POSITIVE	INVESTIGATIONS	1	5.25 ( 3.58 )
ABDOMINAL DISTENSION	GASTROINTESTINAL DISORDERS	1	10.03 ( 8.13 )
NEPHROGENIC ANAEMIA	BLOOD AND LYMPHATIC SYSTEM DISORDERS	1	1.08 ( 0.58 )
NORMOCHROMIC NORMOCYTIC ANAEMIA	BLOOD AND LYMPHATIC SYSTEM DISORDERS	1	1.86 ( 0.19 )
POLYMYALGIA RHEUMATICA	MUSCULOSKELETAL AND CONNECTIVE TISSUE DISORDERS	1	2.05 ( 0.38 )
ACIDOSIS	METABOLISM AND NUTRITION DISORDERS	1	1.53 ( 0.14 )
CARDIAC HYPERTROPHY	CARDIAC DISORDERS	1	3.34 ( 1.67 )
PHOTOPSIA	EYE DISORDERS	1	2.80 ( 0.86 )
INAPPROPRIATE ANTIDIURETIC HORMONE SECRETION	ENDOCRINE DISORDERS	1	3.20 ( 1.46 )
PRE-ENGRAFTMENT IMMUNE REACTION	IMMUNE SYSTEM DISORDERS	1	7.34 ( 5.63 )
