# Supplementary material for: Adverse events of ursodeoxycholic acid: a real-world pharmacovigilance study using FAERS (2004–2023)
Source: Front Med (Lausanne). 2025 Sep 2;12:1574308. doi: 10.3389/fmed.2025.1574308 (PMC12436379; doi:10.3389/fmed.2025.1574308)
Supplement: Supplementary file 6 [file Table_6.XLSX]

## Sheet: EBGM
Supplementary table 6. The signal strength of ADRs of ursodeoxycholic acid at the PTs level recognized by EBGM in FAERS
PTs	SOC Name	Case Numbers	EBGM(EBGM05)
PRURITUS	SKIN AND SUBCUTANEOUS TISSUE DISORDERS	105	3.27 ( 2.78 )
MATERNAL EXPOSURE DURING PREGNANCY	INJURY, POISONING AND PROCEDURAL COMPLICATIONS	79	11.44 ( 9.50 )
INTERSTITIAL LUNG DISEASE	RESPIRATORY, THORACIC AND MEDIASTINAL DISORDERS	58	14.20 ( 11.44 )
LIVER DISORDER	HEPATOBILIARY DISORDERS	57	14.93 ( 12.00 )
ALANINE AMINOTRANSFERASE INCREASED	INVESTIGATIONS	43	7.65 ( 5.95 )
PREGNANCY	PREGNANCY, PUERPERIUM AND PERINATAL CONDITIONS	42	21.55 ( 16.71 )
FOETAL EXPOSURE DURING PREGNANCY	INJURY, POISONING AND PROCEDURAL COMPLICATIONS	40	5.77 ( 4.45 )
PREMATURE BABY	PREGNANCY, PUERPERIUM AND PERINATAL CONDITIONS	40	14.53 ( 11.20 )
HEPATOCELLULAR CARCINOMA	NEOPLASMS BENIGN, MALIGNANT AND UNSPECIFIED (INCL CYSTS AND POLYPS)	37	54.47 ( 41.52 )
ASPARTATE AMINOTRANSFERASE INCREASED	INVESTIGATIONS	34	6.99 ( 5.27 )
EXPOSURE DURING PREGNANCY	INJURY, POISONING AND PROCEDURAL COMPLICATIONS	33	3.72 ( 2.79 )
HEPATIC FAILURE	HEPATOBILIARY DISORDERS	32	11.65 ( 8.71 )
BLOOD ALKALINE PHOSPHATASE INCREASED	INVESTIGATIONS	32	13.55 ( 10.13 )
DRUG INEFFECTIVE FOR UNAPPROVED INDICATION	GENERAL DISORDERS AND ADMINISTRATION SITE CONDITIONS	32	7.26 ( 5.43 )
LIVER TRANSPLANT	SURGICAL AND MEDICAL PROCEDURES	32	100.00 ( 74.65 )
JAUNDICE	HEPATOBILIARY DISORDERS	29	11.51 ( 8.48 )
HEPATIC FUNCTION ABNORMAL	HEPATOBILIARY DISORDERS	27	8.61 ( 6.28 )
BLOOD BILIRUBIN INCREASED	INVESTIGATIONS	27	10.85 ( 7.90 )
APLASTIC ANAEMIA	BLOOD AND LYMPHATIC SYSTEM DISORDERS	26	9.81 ( 7.103 )
PREMATURE LABOUR	PREGNANCY, PUERPERIUM AND PERINATAL CONDITIONS	26	45.99 ( 33.29 )
PANCYTOPENIA	BLOOD AND LYMPHATIC SYSTEM DISORDERS	23	4.79 ( 3.40 )
VENOOCCLUSIVE LIVER DISEASE	HEPATOBILIARY DISORDERS	23	55.16 ( 39.11 )
THERAPEUTIC RESPONSE DECREASED	GENERAL DISORDERS AND ADMINISTRATION SITE CONDITIONS	22	4.34 ( 3.06 )
ANAEMIA	BLOOD AND LYMPHATIC SYSTEM DISORDERS	21	3.22 (2.85)
DRUG-INDUCED LIVER INJURY	HEPATOBILIARY DISORDERS	21	9.38 ( 6.55 )
GAMMA-GLUTAMYLTRANSFERASE INCREASED	INVESTIGATIONS	20	9.52 ( 6.59 )
CAESAREAN SECTION	SURGICAL AND MEDICAL PROCEDURES	18	15.88 ( 10.78 )
HEPATIC FIBROSIS	HEPATOBILIARY DISORDERS	18	61.25 ( 41.53 )
HEPATIC ENZYME INCREASED	INVESTIGATIONS	18	3.16 ( 2.15 )
FEBRILE NEUTROPENIA	BLOOD AND LYMPHATIC SYSTEM DISORDERS	18	21.11 ( 14.32 )
MULTIPLE ORGAN DYSFUNCTION SYNDROME	GENERAL DISORDERS AND ADMINISTRATION SITE CONDITIONS	18	4.53 ( 3.08 )
DRUG ERUPTION	SKIN AND SUBCUTANEOUS TISSUE DISORDERS	17	11.43 ( 7.67 )
VARICES OESOPHAGEAL	GASTROINTESTINAL DISORDERS	17	63.29 ( 42.43 )
PORTAL HYPERTENSIVE GASTROPATHY	GASTROINTESTINAL DISORDERS	17	378.82 ( 252.25 )
THERAPY NON-RESPONDER	GENERAL DISORDERS AND ADMINISTRATION SITE CONDITIONS	17	3.66 ( 2.46 )
MATERNAL EXPOSURE DURING BREAST FEEDING	INJURY, POISONING AND PROCEDURAL COMPLICATIONS	17	28.51 ( 19.13 )
MECONIUM IN AMNIOTIC FLUID	PREGNANCY, PUERPERIUM AND PERINATAL CONDITIONS	16	484.20 ( 317.63 )
LYMPHOCYTE STIMULATION TEST POSITIVE	INVESTIGATIONS	16	184.17 ( 121.66 )
STILLBIRTH	PREGNANCY, PUERPERIUM AND PERINATAL CONDITIONS	15	31.95 ( 20.89 )
ABDOMINAL PAIN UPPER	GASTROINTESTINAL DISORDERS	15	15.21( 9.95 )
PULMONARY MALFORMATION	CONGENITAL, FAMILIAL AND GENETIC DISORDERS	14	407.881 ( 260.41 )
EXPOSURE VIA BREAST MILK	INJURY, POISONING AND PROCEDURAL COMPLICATIONS	13	33.22 ( 21.05 )
PRE-ECLAMPSIA	PREGNANCY, PUERPERIUM AND PERINATAL CONDITIONS	12	28.79 ( 17.91 )
PREMATURE RUPTURE OF MEMBRANES	PREGNANCY, PUERPERIUM AND PERINATAL CONDITIONS	11	47.14 ( 28.70 )
RESPIRATORY TRACT MALFORMATION	CONGENITAL, FAMILIAL AND GENETIC DISORDERS	11	819.01 ( 487.86 )
LUNG CYST	RESPIRATORY, THORACIC AND MEDIASTINAL DISORDERS	11	306.22 ( 185.13 )
PREMATURE DELIVERY	PREGNANCY, PUERPERIUM AND PERINATAL CONDITIONS	10	6.92 ( 4.12 )
ERYTHEMA MULTIFORME	SKIN AND SUBCUTANEOUS TISSUE DISORDERS	10	11.97 ( 7.12 )
BLOOD ALKALINE PHOSPHATASE ABNORMAL	INVESTIGATIONS	10	144.55 ( 85.67 )
BILE ACIDS INCREASED	INVESTIGATIONS	10	601.37 ( 351.66 )
HEPATITIS	HEPATOBILIARY DISORDERS	9	4.02 ( 2.32 )
TUBULOINTERSTITIAL NEPHRITIS	RENAL AND URINARY DISORDERS	9	5.09 ( 2.95 )
HEPATITIS ACUTE	HEPATOBILIARY DISORDERS	9	15.65( 9.05 )
AGRANULOCYTOSIS	BLOOD AND LYMPHATIC SYSTEM DISORDERS	9	5.90 ( 3.41 )
LOW BIRTH WEIGHT BABY	PREGNANCY, PUERPERIUM AND PERINATAL CONDITIONS	9	12.82 ( 7.42 )
MATERNAL DRUGS AFFECTING FOETUS	INJURY, POISONING AND PROCEDURAL COMPLICATIONS	9	10.54 ( 6.10 )
ACUTE AND CHRONIC GLOMERULONEPHRITIS	RENAL AND URINARY DISORDERS	8	10.88 ( 2.11 )
COAGULOPATHY	BLOOD AND LYMPHATIC SYSTEM DISORDERS	8	5.21 ( 2.91 )
BLOOD ALBUMIN DECREASED	INVESTIGATIONS	8	11.05 ( 6.18 )
CHROMATURIA	RENAL AND URINARY DISORDERS	8	3.79 ( 2.12 )
NAUSEA	GASTROINTESTINAL DISORDERS	8	12.78 ( 7.15 )
CYTOMEGALOVIRUS INFECTION	INFECTIONS AND INFESTATIONS	7	4.86 ( 2.62 )
FOETAL DEATH	PREGNANCY, PUERPERIUM AND PERINATAL CONDITIONS	7	11.28 ( 6.06 )
IRON DEFICIENCY ANAEMIA	BLOOD AND LYMPHATIC SYSTEM DISORDERS	7	8.64 ( 4.65 )
EOSINOPHIL COUNT INCREASED	INVESTIGATIONS	7	9.75 ( 5.24 )
PORTAL HYPERTENSION	HEPATOBILIARY DISORDERS	7	25.74 ( 13.83 )
OESOPHAGEAL VARICES HAEMORRHAGE	GASTROINTESTINAL DISORDERS	7	35.67 ( 19.16 )
LACTATION DISORDER	REPRODUCTIVE SYSTEM AND BREAST DISORDERS	7	153.08 ( 81.90 )
EYELID OEDEMA	EYE DISORDERS	6	5.30 ( 2.71 )
PEMPHIGOID	SKIN AND SUBCUTANEOUS TISSUE DISORDERS	6	10.13 ( 5.18 )
STEVENS-JOHNSON SYNDROME	SKIN AND SUBCUTANEOUS TISSUE DISORDERS	6	28.31 ( 14.48 )
APHTHAL ULCER	GASTROINTESTINAL DISORDERS	6	4.96 ( 3.29 )
TOXIC SKIN ERUPTION	SKIN AND SUBCUTANEOUS TISSUE DISORDERS	6	6.70 ( 3.43 )
GESTATIONAL DIABETES	PREGNANCY, PUERPERIUM AND PERINATAL CONDITIONS	6	14.41 ( 7.37 )
TOXIC EPIDERMAL NECROLYSIS	SKIN AND SUBCUTANEOUS TISSUE DISORDERS	6	4.58 ( 2.34 )
VANISHING BILE DUCT SYNDROME	HEPATOBILIARY DISORDERS	6	74.16 ( 37.85 )
DISSEMINATED INTRAVASCULAR COAGULATION	BLOOD AND LYMPHATIC SYSTEM DISORDERS	6	4.57 ( 2.34 )
OCULAR ICTERUS	HEPATOBILIARY DISORDERS	6	15.18 ( 7.77 )
THROMBOTIC MICROANGIOPATHY	BLOOD AND LYMPHATIC SYSTEM DISORDERS	6	12.37 ( 6.33 )
HYPOALBUMINAEMIA	METABOLISM AND NUTRITION DISORDERS	6	9.18 ( 4.70 )
PANCREATITIS ACUTE	GASTROINTESTINAL DISORDERS	6	9.71 ( 3.04 )
ILEUS	GASTROINTESTINAL DISORDERS	5	4.74 ( 2.27 )
PROTHROMBIN TIME PROLONGED	INVESTIGATIONS	5	8.28 ( 3.98 )
FOETAL DISTRESS SYNDROME	PREGNANCY, PUERPERIUM AND PERINATAL CONDITIONS	5	161.75 ( 30.92 )
THROMBOCYTOPENIA	BLOOD AND LYMPHATIC SYSTEM DISORDERS	5	9.78 ( 4.70 )
PULMONARY INSTERSTITIAL FIBROSIS	RESPIRATORY, THORACIC AND MEDIASTINAL DISORDERS	5	161.75 ( 30.92 )
FOETAL HYPOKINESIA	PREGNANCY, PUERPERIUM AND PERINATAL CONDITIONS	5	68.18 ( 32.64 )
JAUNDICE NEONATAL	PREGNANCY, PUERPERIUM AND PERINATAL CONDITIONS	5	28.04 ( 13.45 )
CALCULUS URINARY	RENAL AND URINARY DISORDERS	5	35.70 ( 17.11 )
AERECTILE DYSFUNCTION	REPRODUCTIVE SYSTEM AND BREAST DISORDERS	5	13.91 ( 6.67 )
SYSTEMIC FIXED DRUG ERUPTION	SKIN AND SUBCUTANEOUS TISSUE DISORDERS	4	382.91 ( 165.71 )
FOETAL DISTRESS SYNDROME	PREGNANCY, PUERPERIUM AND PERINATAL CONDITIONS	4	19.96 ( 8.78 )
PREMATURE SEPARATION OF PLACENTA	PREGNANCY, PUERPERIUM AND PERINATAL CONDITIONS	4	28.17 ( 12.39 )
PNEUMONIA BACTERIAL	INFECTIONS AND INFESTATIONS	4	5.56 ( 2.45 )
RENAL CYST	RENAL AND URINARY DISORDERS	4	5.42 ( 2.39 )
HUMAN HERPESVIRUS 6 INFECTION	INFECTIONS AND INFESTATIONS	4	22.99 ( 10.11 )
POOR SUCKING REFLEX	NERVOUS SYSTEM DISORDERS	4	104.24 ( 45.69 )
NEONATAL RESPIRATORY DISTRESS SYNDROME	RESPIRATORY, THORACIC AND MEDIASTINAL DISORDERS	4	11.63 ( 5.12 )
ASTHMATIC	RESPIRATORY, THORACIC AND MEDIASTINAL DISORDERS	4	38.14 ( 7.37 )
CHRONIC HEPATIC FAILURE	HEPATOBILIARY DISORDERS	4	68.85 ( 30.22 )
DIARRHOEA HAEMORRHAGIC	GASTROINTESTINAL DISORDERS	4	4.78 ( 2.10 )
LICHENOID DRUG ERUPTION	SKIN AND SUBCUTANEOUS TISSUE DISORDERS	4	5.78 ( 2.54 )
ALANINE AMINOTRANSFERASE ABNORMAL	INVESTIGATIONS	4	23.48 ( 10.33 )
CHRONIC HEPATITIS	HEPATOBILIARY DISORDERS	4	54.38 ( 23.89 )
PRETERM PREMATURE RUPTURE OF MEMBRANES	PREGNANCY, PUERPERIUM AND PERINATAL CONDITIONS	4	35.47 ( 15.60 )
BILIARY TRACT DISORDER	HEPATOBILIARY DISORDERS	4	32.21 ( 14.16 )
BLOOD BILIRUBIN ABNORMAL	INVESTIGATIONS	4	37.75 ( 16.59 )
STOMATITIS	GASTROINTESTINAL DISORDERS	4	8.71 ( 2.63 )
TETHERED ORAL TISSUE	CONGENITAL, FAMILIAL AND GENETIC DISORDERS	4	90.64 ( 39.75 )
MENSTRUATION	REPRODUCTIVE SYSTEM AND BREAST DISORDERS	4	13.41 ( 4.20 )
GROWTH RETARDATION	MUSCULOSKELETAL AND CONNECTIVE TISSUE DISORDERS	4	15.00 ( 6.60 )
KIDNEY FIBROSIS	RENAL AND URINARY DISORDERS	4	12.37 ( 3.87 )
TYPE I HYPERSENSITIVITY	IMMUNE SYSTEM DISORDERS	4	14.97 ( 6.59 )
PHILADELPHIA POSITIVE CHRONIC MYELOID LEUKAEMIA	NEOPLASMS BENIGN, MALIGNANT AND UNSPECIFIED (INCL CYSTS AND POLYPS)	4	507.10 ( 218.18 )
JAUNDICE CHOLESTATIC	HEPATOBILIARY DISORDERS	4	12.19 ( 5.37 )
AMENORRHOEA	REPRODUCTIVE SYSTEM AND BREAST DISORDERS	4	7.29 ( 2.28 )
PORTAL VEIN THROMBOSIS	HEPATOBILIARY DISORDERS	4	14.14 ( 6.22 )
TACHYCARDIA FOETAL	CARDIAC DISORDERS	3	65.60 ( 25.36 )
MATERNAL EXPOSURE TIMING UNSPECIFIED	INJURY, POISONING AND PROCEDURAL COMPLICATIONS	3	10.77 ( 4.17 )
ADENOCARCINOMA OF COLON	NEOPLASMS BENIGN, MALIGNANT AND UNSPECIFIED (INCL CYSTS AND POLYPS)	3	18.37 ( 7.12 )
CARDIAC FAILURE ACUTE	CARDIAC DISORDERS	3	5.40 ( 2.09)
BILIARY OBSTRUCTION	HEPATOBILIARY DISORDERS	3	11.03 ( 4.28 )
PIGMENTATION DISORDER	SKIN AND SUBCUTANEOUS TISSUE DISORDERS	3	5.60 ( 2.17 )
ALOPECIA	SKIN AND SUBCUTANEOUS TISSUE DISORDERS	3	14.64 ( 5.68 )
RUBELLA	SKIN AND SUBCUTANEOUS TISSUE DISORDERS	3	80.87 ( 31.24 )
BILIARY COLIC	HEPATOBILIARY DISORDERS	3	9.93 ( 3.85 )
CHOLANGIOCARCINOMA	NEOPLASMS BENIGN, MALIGNANT AND UNSPECIFIED (INCL CYSTS AND POLYPS)	3	24.52 ( 9.50 )
PROCTALGIA	GASTROINTESTINAL DISORDERS	3	5.28 ( 2.05 )
RENAL HYPERTENSION	RENAL AND URINARY DISORDERS	3	14.52 ( 2.81 )
HAEMORRHAGE IN PREGNANCY	PREGNANCY, PUERPERIUM AND PERINATAL CONDITIONS	3	17.22 ( 6.67 )
GRANULOCYTOPENIA	BLOOD AND LYMPHATIC SYSTEM DISORDERS	3	5.37 ( 2.08 )
VENOOCCLUSIVE DISEASE	VASCULAR DISORDERS	3	14.20 ( 5.50 )
HYPOALDOSTERONISM	ENDOCRINE DISORDERS	3	137.29 ( 52.88 )
BREAST ENGORGEMENT	REPRODUCTIVE SYSTEM AND BREAST DISORDERS	3	34.49 ( 6.67 )
ERYTHEMA MULTIFORME	SKIN AND SUBCUTANEOUS TISSUE DISORDERS	3	6.43 ( 2.49 )
SERUM FERRITIN INCREASED	INVESTIGATIONS	3	6.52 ( 2.53 )
BILE DUCT STENOSIS	HEPATOBILIARY DISORDERS	3	28.69 ( 11.11 )
GALLSTONE ILEUS	GASTROINTESTINAL DISORDERS	3	740.63 ( 276.07 )
NEPHROTIC SYNDROME	RENAL AND URINARY DISORDERS	3	88.50 ( 17.03 )
BILE DUCT CANCER	NEOPLASMS BENIGN, MALIGNANT AND UNSPECIFIED (INCL CYSTS AND POLYPS)	3	26.53 ( 10.27 )
GAMMA-GLUTAMYLTRANSFERASE ABNORMAL	INVESTIGATIONS	3	62.54 ( 24.18 )
DERMATITIS EXFOLIATIVE	SKIN AND SUBCUTANEOUS TISSUE DISORDERS	3	5.97 ( 2.32 )
FOETAL HEART RATE DECELERATION ABNORMALITY	CARDIAC DISORDERS	3	36.08 ( 13.97 )
THREATENED LABOUR	PREGNANCY, PUERPERIUM AND PERINATAL CONDITIONS	2	46.91 ( 14.66 )
HELLP SYNDROME	PREGNANCY, PUERPERIUM AND PERINATAL CONDITIONS	2	35.74 ( 11.18 )
HEMIVERTEBRA	CONGENITAL, FAMILIAL AND GENETIC DISORDERS	2	115.11 ( 35.83 )
OESOPHAGEAL ATRESIA	CONGENITAL, FAMILIAL AND GENETIC DISORDERS	2	33.75 ( 10.56 )
LICHENOID RASH	SKIN AND SUBCUTANEOUS TISSUE DISORDERS	2	142.37 ( 104.62 )
BRADYCARDIA FOETAL	CARDIAC DISORDERS	2	27.04 ( 8.46 )
ABORTION	PREGNANCY, PUERPERIUM AND PERINATAL CONDITIONS	2	7.28 ( 2.28 )
AORTIC STENOSIS	VASCULAR DISORDERS	2	6.39 ( 2.00 )
MALIGNANT NEOPLASM OF UNKNOWN PRIMARY SITE	NEOPLASMS BENIGN, MALIGNANT AND UNSPECIFIED (INCL CYSTS AND POLYPS)	2	58.45 ( 18.26 )
ASPARTATE AMINOTRANSFERASE ABNORMAL	INVESTIGATIONS	2	17.57 ( 5.50 )
GALLBLADDER CANCER	NEOPLASMS BENIGN, MALIGNANT AND UNSPECIFIED (INCL CYSTS AND POLYPS)	2	13.80 ( 4.32 )
HYPOPROTEINAEMIA	METABOLISM AND NUTRITION DISORDERS	2	13.00 ( 4.07 )
HEPATIC CYST INFECTION	INFECTIONS AND INFESTATIONS	2	234.53( 72.45 )
DILATATION INTRAHEPATIC DUCT ACQUIRED	HEPATOBILIARY DISORDERS	2	74.75 ( 23.33 )
PANCREATIC CYST	GASTROINTESTINAL DISORDERS	2	12.82 ( 4.02 )
HYPOGLYCAEMIC COMA	NERVOUS SYSTEM DISORDERS	2	7.62 ( 2.39 )
LIVER SARCOIDOSIS	HEPATOBILIARY DISORDERS	2	341.14 ( 104.66 )
ANXIETY DISORDER	PSYCHIATRIC DISORDERS	2	6.52 ( 2.04 )
BLOOD ALKALINE PHOSPHATASE DECREASED	INVESTIGATIONS	2	26.24 ( 8.21 )
NECROTISING COLITIS	GASTROINTESTINAL DISORDERS	2	17.10 ( 5.36 )
PHYSICAL DECONDITIONING	GENERAL DISORDERS AND ADMINISTRATION SITE CONDITIONS	2	14.74 ( 4.62 )
ESCHERICHIA SEPSIS	INFECTIONS AND INFESTATIONS	2	7.61 ( 2.39 )
RENAL HYPERTENSION	RENAL AND URINARY DISORDERS	2	65.83 ( 20.56 )
GALLBLADDER ENLARGEMENT	HEPATOBILIARY DISORDERS	2	22.97 ( 7.19 )
CHEILITIS	GASTROINTESTINAL DISORDERS	2	9.53 ( 2.99 )
HAEMOSIDEROSIS	METABOLISM AND NUTRITION DISORDERS	2	78.18 ( 24.39 )
PROSTATOMEGALY	REPRODUCTIVE SYSTEM AND BREAST DISORDERS	2	13.82 ( 4.33 )
BILE DUCT NECROSIS	HEPATOBILIARY DISORDERS	2	367.90 ( 112.67 )
GAMMA-GLUTAMYLTRANSFERASE DECREASED	INVESTIGATIONS	2	111.68 ( 34.77 )
PLICATED TONGUE	GASTROINTESTINAL DISORDERS	2	54.70 ( 17.09 )
LIP PRURITUS	GASTROINTESTINAL DISORDERS	2	31.12 ( 9.74 )
CFTR GENE MUTATION	CONGENITAL, FAMILIAL AND GENETIC DISORDERS	2	1172.67 ( 339.38 )
ALLERGIC SINUSITIS	RESPIRATORY, THORACIC AND MEDIASTINAL DISORDERS	2	27.92 ( 8.74 )
PANCREATITIS RELAPSING	GASTROINTESTINAL DISORDERS	2	28.47 ( 8.91 )
OESOPHAGEAL RUPTURE	GASTROINTESTINAL DISORDERS	2	26.80 ( 8.39 )
OPTIC ATROPHY	EYE DISORDERS	2	13.64 ( 4.279 )
PLACENTA PRAEVIA	PREGNANCY, PUERPERIUM AND PERINATAL CONDITIONS	2	27.43 ( 8.59 )
FAECAL CALPROTECTIN INCREASED	INVESTIGATIONS	2	8.75 ( 2.74 )
CEREBRAL VENOUS SINUS THROMBOSIS	NERVOUS SYSTEM DISORDERS	2	12.18 ( 3.81 )
ISCHAEMIC HEPATITIS	HEPATOBILIARY DISORDERS	2	17.29 ( 5.42 )
CONGENITAL PNEUMONIA	CONGENITAL, FAMILIAL AND GENETIC DISORDERS	2	215.66 ( 66.71 )
MANTLE CELL LYMPHOMA STAGE IV	NEOPLASMS BENIGN, MALIGNANT AND UNSPECIFIED (INCL CYSTS AND POLYPS)	2	407.88 ( 124.59 )
HEPATOSPLENOMEGALY	HEPATOBILIARY DISORDERS	2	8.39 ( 2.63 )
PROCTOCOLECTOMY	SURGICAL AND MEDICAL PROCEDURES	2	86.86 ( 27.09 )
ADENOCARCINOMA	NEOPLASMS BENIGN, MALIGNANT AND UNSPECIFIED (INCL CYSTS AND POLYPS)	2	9.48 ( 2.97 )
VITAMIN K DEFICIENCY	METABOLISM AND NUTRITION DISORDERS	2	60.33 ( 18.84 )
RESPIRATORY SYNCYTIAL VIRUS BRONCHIOLITIS	INFECTIONS AND INFESTATIONS	2	41.69 ( 13.04 )
RETICULOCYTE COUNT DECREASED	INVESTIGATIONS	2	49.90 ( 15.60 )
VASCULITIS NECROTISING	VASCULAR DISORDERS	2	29.73 ( 9.31 )
ALVEOLITIS	RESPIRATORY, THORACIC AND MEDIASTINAL DISORDERS	2	14.20 ( 4.45 )
COMA SCALE ABNORMAL	INVESTIGATIONS	2	6.60 ( 2.07 )
CELL MARKER INCREASED	INVESTIGATIONS	2	40.01 ( 12.51 )
SMOOTH MUSCLE ANTIBODY POSITIVE	INVESTIGATIONS	2	109.72 ( 34.17 )
ALANINE AMINOTRANSFERASE DECREASED	INVESTIGATIONS	2	33.62 ( 10.52 )
ASPARTATE AMINOTRANSFERASE DECREASED	INVESTIGATIONS	2	45.10 ( 14.10 )
ADULT T-CELL LYMPHOMA/LEUKAEMIA	NEOPLASMS BENIGN, MALIGNANT AND UNSPECIFIED (INCL CYSTS AND POLYPS)	2	44.78 ( 14.00 )
HERPES DERMATITIS	INFECTIONS AND INFESTATIONS	2	125.08 ( 38.91 )
PYELOCALIECTASIS	RENAL AND URINARY DISORDERS	2	23.31 ( 7.30 )
HYPERPHOSPHATASAEMIA	METABOLISM AND NUTRITION DISORDERS	2	191.46 ( 59.31 )
HEPATIC ATROPHY	HEPATOBILIARY DISORDERS	2	47.02 ( 14.70 )
APGAR SCORE LOW	INVESTIGATIONS	2	16.00 ( 5.01 )
BILIARY TRACT INFECTION	INFECTIONS AND INFESTATIONS	2	38.53 ( 12.05 )
DYSMORPHISM	CONGENITAL, FAMILIAL AND GENETIC DISORDERS	2	7.57 ( 2.37 )
NEUROLOGICAL DECOMPENSATION	NERVOUS SYSTEM DISORDERS	2	10.49 ( 3.29 )
GRAFT VERSUS HOST DISEASE IN GASTROINTESTINAL TRACT	IMMUNE SYSTEM DISORDERS	2	10.55 ( 3.31 )
APLASIA PURE RED CELL	BLOOD AND LYMPHATIC SYSTEM DISORDERS	2	6.61 ( 2.07 )
INTUSSUSCEPTION	GASTROINTESTINAL DISORDERS	1	12.98 ( 2.51 )
UMBILICAL CORD ABNORMALITY	PREGNANCY, PUERPERIUM AND PERINATAL CONDITIONS	1	18.61 ( 3.60 )
PANCREATIC ENLARGEMENT	GASTROINTESTINAL DISORDERS	1	32.24 ( 6.24 )
PSEUDOLYMPHOMA	BLOOD AND LYMPHATIC SYSTEM DISORDERS	1	17.28 ( 3.35 )
RECTAL ULCER HAEMORRHAGE	GASTROINTESTINAL DISORDERS	1	44.25 ( 8.55 )
POSTOPERATIVE ADHESION	INJURY, POISONING AND PROCEDURAL COMPLICATIONS	1	15.35 ( 2.97 )
MARROW HYPERPLASIA	NEOPLASMS BENIGN, MALIGNANT AND UNSPECIFIED (INCL CYSTS AND POLYPS)	1	15.13 ( 2.93 )
RESPIRATORY MUSCLE WEAKNESS	RESPIRATORY, THORACIC AND MEDIASTINAL DISORDERS	1	39.25 ( 7.59 )
MELANOSIS	SKIN AND SUBCUTANEOUS TISSUE DISORDERS	1	98.75 ( 18.99 )
HILAR LYMPHADENOPATHY	BLOOD AND LYMPHATIC SYSTEM DISORDERS	1	13.31 ( 2.58 )
POLYHYDRAMNIOS	PREGNANCY, PUERPERIUM AND PERINATAL CONDITIONS	1	10.82 ( 2.10 )
BABESIOSIS	INFECTIONS AND INFESTATIONS	1	46.44 ( 8.97 )
BACTERIAL PYELONEPHRITIS	INFECTIONS AND INFESTATIONS	1	34.49 ( 6.67 )
CYTOMEGALOVIRUS OESOPHAGITIS	INFECTIONS AND INFESTATIONS	1	33.75 ( 6.53 )
LUNG CARCINOMA CELL TYPE UNSPECIFIED RECURRENT	NEOPLASMS BENIGN, MALIGNANT AND UNSPECIFIED (INCL CYSTS AND POLYPS)	1	19.46 ( 3.77 )
BLADDER IRRITATION	RENAL AND URINARY DISORDERS	1	18.69 ( 3.62 )
MATERNAL EXPOSURE DURING DELIVERY	INJURY, POISONING AND PROCEDURAL COMPLICATIONS	1	16.09 ( 3.12 )
XANTHOCHROMIA	INVESTIGATIONS	1	260.59 ( 49.38 )
BURN OESOPHAGEAL	INJURY, POISONING AND PROCEDURAL COMPLICATIONS	1	19.42 ( 3.76 )
NEONATAL TACHYPNOEA	RESPIRATORY, THORACIC AND MEDIASTINAL DISORDERS	1	25.29 ( 4.89 )
SUDDEN INFANT DEATH SYNDROME	GENERAL DISORDERS AND ADMINISTRATION SITE CONDITIONS	1	20.94 ( 4.05 )
STARVATION	METABOLISM AND NUTRITION DISORDERS	1	17.34 ( 3.36 )
ALTERED VISUAL DEPTH PERCEPTION	EYE DISORDERS	1	13.33 ( 2.58 )
NIKOLSKY'S SIGN	SKIN AND SUBCUTANEOUS TISSUE DISORDERS	1	19.67 ( 3.81 )
ILEAL OPERATION	SURGICAL AND MEDICAL PROCEDURES	1	625.42 ( 114.52 )
SALIVA ALTERED	GASTROINTESTINAL DISORDERS	1	12.48 ( 2.42 )
IMMUNE RECOVERY UVEITIS	IMMUNE SYSTEM DISORDERS	1	390.89 ( 73.19 )
CHOLESTATIC PRURITUS	SKIN AND SUBCUTANEOUS TISSUE DISORDERS	1	493.76 ( 91.56 )
HERNIAL EVENTRATION	GASTROINTESTINAL DISORDERS	1	69.49 ( 13.40 )
PRODUCT DOSAGE FORM ISSUE	PRODUCT ISSUES	1	23.39 ( 4.53 )
METAL POISONING	INJURY, POISONING AND PROCEDURAL COMPLICATIONS	1	18.22 ( 3.53 )
FAECAL VOLUME INCREASED	INVESTIGATIONS	1	22.55 ( 4.37 )
EXCESSIVE CERUMEN PRODUCTION	EAR AND LABYRINTH DISORDERS	1	20.00 ( 3.87 )
PERIPHERAL NERVE LESION	NERVOUS SYSTEM DISORDERS	1	29.88 ( 5.78 )
CYTOMEGALOVIRUS DUODENITIS	INFECTIONS AND INFESTATIONS	1	203.94 ( 38.84 )
ENZYME ACTIVITY ABNORMAL	INVESTIGATIONS	1	1042.37 ( 183.03 )
PORPHYRIA NON-ACUTE	CONGENITAL, FAMILIAL AND GENETIC DISORDERS	1	22.61 ( 4.38 )
HYDROPS FOETALIS	PREGNANCY, PUERPERIUM AND PERINATAL CONDITIONS	1	16.96 ( 3.29 )
ANOGENITAL DYSPLASIA	GASTROINTESTINAL DISORDERS	1	93.81 ( 18.05 )
GASTROINTESTINAL DYSPLASIA	GASTROINTESTINAL DISORDERS	1	96.71 ( 18.60 )
MENINGOENCEPHALITIS HERPETIC	INFECTIONS AND INFESTATIONS	1	11.71 ( 2.27 )
ACCIDENT AT HOME	INJURY, POISONING AND PROCEDURAL COMPLICATIONS	1	22.39 ( 4.337 )
BILE DUCT STENT REMOVAL	SURGICAL AND MEDICAL PROCEDURES	1	493.76 ( 91.56 )
DWARFISM	MUSCULOSKELETAL AND CONNECTIVE TISSUE DISORDERS	1	203.94 ( 38.84 )
BENIGN SALIVARY GLAND NEOPLASM	NEOPLASMS BENIGN, MALIGNANT AND UNSPECIFIED (INCL CYSTS AND POLYPS)	1	90.21 ( 17.36 )
FOETAL ACIDOSIS	PREGNANCY, PUERPERIUM AND PERINATAL CONDITIONS	1	183.95 ( 35.10 )
MATERNAL DISTRESS DURING LABOUR	PREGNANCY, PUERPERIUM AND PERINATAL CONDITIONS	1	446.73 ( 83.21 )
COMPUTERISED TOMOGRAM ABDOMEN ABNORMAL	INVESTIGATIONS	1	53.00 ( 10.23 )
FUNGAL SEPSIS	INFECTIONS AND INFESTATIONS	1	12.99 ( 2.52 )
PLACENTAL DISORDER	PREGNANCY, PUERPERIUM AND PERINATAL CONDITIONS	1	10.90 ( 2.11 )
PLACENTAL INSUFFICIENCY	PREGNANCY, PUERPERIUM AND PERINATAL CONDITIONS	1	14.30 ( 2.77 )
FOETAL HEART RATE DECREASED	INVESTIGATIONS	1	16.93 ( 3.28 )
BACTERIURIA	INFECTIONS AND INFESTATIONS	1	19.75 ( 3.82 )
PRODUCT COMMINGLING	PRODUCT ISSUES	1	11.01 ( 2.13 )
PERIPORTAL OEDEMA	HEPATOBILIARY DISORDERS	1	103.09 ( 19.81 )
HEPATECTOMY	SURGICAL AND MEDICAL PROCEDURES	1	42.64 ( 8.24 )
INFECTIOUS DISEASE CARRIER	INFECTIONS AND INFESTATIONS	1	223.37 ( 42.47 )
THERAPEUTIC PRODUCT INEFFECTIVE FOR UNAPPROVED INDICATION	GENERAL DISORDERS AND ADMINISTRATION SITE CONDITIONS	1	24.56 ( 4.75 )
CLEFT LIP	CONGENITAL, FAMILIAL AND GENETIC DISORDERS	1	11.48 ( 2.22 )
FOETAL GROWTH ABNORMALITY	PREGNANCY, PUERPERIUM AND PERINATAL CONDITIONS	1	75.66 ( 14.58 )
PULMONARY ARTERY STENOSIS	RESPIRATORY, THORACIC AND MEDIASTINAL DISORDERS	1	26.13 ( 5.06 )
OVERLAP SYNDROME	IMMUNE SYSTEM DISORDERS	1	25.49 ( 4.93 )
LIVER FUNCTION TEST DECREASED	INVESTIGATIONS	1	36.50 ( 7.06 )
DELIRIUM TREMENS	PSYCHIATRIC DISORDERS	1	25.56 ( 4.95 )
BUDD-CHIARI SYNDROME	HEPATOBILIARY DISORDERS	1	43.63 ( 8.43 )
ALCOHOLIC KETOACIDOSIS	METABOLISM AND NUTRITION DISORDERS	1	781.78 ( 140.96 )
PARENTERAL NUTRITION ASSOCIATED LIVER DISEASE	INJURY, POISONING AND PROCEDURAL COMPLICATIONS	1	121.84 ( 23.38 )
NEUROENDOCRINE CARCINOMA	NEOPLASMS BENIGN, MALIGNANT AND UNSPECIFIED (INCL CYSTS AND POLYPS)	1	16.75 ( 3.24 )
MANUFACTURING MATERIALS ISSUE	PRODUCT ISSUES	1	29.32 ( 5.67 )
NEUTROPHILIC DERMATOSIS	SKIN AND SUBCUTANEOUS TISSUE DISORDERS	1	31.38 ( 6.07 )
BLOOD BILIRUBIN DECREASED	INVESTIGATIONS	1	19.79 ( 3.83)
DYSSOMNIA	PSYCHIATRIC DISORDERS	1	57.55 ( 11.11 )
NONREASSURING FOETAL HEART RATE PATTERN	CARDIAC DISORDERS	1	56.86 ( 10.97 )
ADENOVIRAL HAEMORRHAGIC CYSTITIS	INFECTIONS AND INFESTATIONS	1	55.51 ( 10.71 )
GLOMERULOSCLEROSIS	RENAL AND URINARY DISORDERS	1	16.84 ( 3.26 )
HAEMANGIOMA OF LIVER	NEOPLASMS BENIGN, MALIGNANT AND UNSPECIFIED (INCL CYSTS AND POLYPS)	1	10.48 ( 2.03 )
OESOPHAGEAL IRRITATION	GASTROINTESTINAL DISORDERS	1	20.05 ( 3.88 )
CENTRAL OBESITY	METABOLISM AND NUTRITION DISORDERS	1	16.37 ( 3.18 )
GRANULOMATOUS LIVER DISEASE	HEPATOBILIARY DISORDERS	1	15.56 ( 3.01 )
STEATOHEPATITIS	HEPATOBILIARY DISORDERS	1	22.66 ( 4.39 )
NEONATAL RESPIRATORY DISTRESS	RESPIRATORY, THORACIC AND MEDIASTINAL DISORDERS	1	15.74 ( 3.05 )
ELECTROCARDIOGRAM	INVESTIGATIONS	1	164.59( 31.46 )
PRODUCT DESIGN ISSUE	PRODUCT ISSUES	1	24.95 ( 4.83 )
ALPHA 1 FOETOPROTEIN AMNIOTIC FLUID INCREASED	INVESTIGATIONS	1	1172.67 ( 203.09 )
LITHIASIS	GENERAL DISORDERS AND ADMINISTRATION SITE CONDITIONS	1	35.40 ( 6.84 )
GASTROLITHIASIS	GASTROINTESTINAL DISORDERS	1	426.42 ( 79.57 )
SYNDACTYLY	CONGENITAL, FAMILIAL AND GENETIC DISORDERS	1	12.89 ( 2.50 )
BLOOD IRON ABNORMAL	INVESTIGATIONS	1	11.48 ( 2.22 )
CHOLELITHOTOMY	SURGICAL AND MEDICAL PROCEDURES	1	46.44 ( 8.97 )
URINARY BLADDER POLYP	RENAL AND URINARY DISORDERS	1	37.53 ( 7.25 )
FOETAL EXPOSURE TIMING UNSPECIFIED	INJURY, POISONING AND PROCEDURAL COMPLICATIONS	1	16.69、 ( 3.23 )
COLLATERAL CIRCULATION	VASCULAR DISORDERS	1	73.29、 ( 14.12 )
SINGLE FUNCTIONAL KIDNEY	RENAL AND URINARY DISORDERS	1	16.01 ( 3.10 )
LAPAROTOMY	SURGICAL AND MEDICAL PROCEDURES	1	18.69 ( 3.62 )
CYTOMEGALOVIRUS URINARY TRACT INFECTION	INFECTIONS AND INFESTATIONS	1	347.46 ( 65.32 )
STILL'S DISEASE	MUSCULOSKELETAL AND CONNECTIVE TISSUE DISORDERS	1	13.52 ( 2.62 )
METASTASES TO SKIN	NEOPLASMS BENIGN, MALIGNANT AND UNSPECIFIED (INCL CYSTS AND POLYPS)	1	11.67 ( 2.26 )
INFECTIVE SPONDYLITIS	INFECTIONS AND INFESTATIONS	1	40.79 ( 7.88 )
UTERINE HYPERTONUS	PREGNANCY, PUERPERIUM AND PERINATAL CONDITIONS	1	38.29 ( 7.40 )
GALLBLADDER POLYP	HEPATOBILIARY DISORDERS	1	14.59 ( 2.82)
PHAEOCHROMOCYTOMA	NEOPLASMS BENIGN, MALIGNANT AND UNSPECIFIED (INCL CYSTS AND POLYPS)	1	16.55 ( 3.20 )
IRON OVERLOAD	METABOLISM AND NUTRITION DISORDERS	1	10.45 ( 2.02 )
ENTEROCOCCAL SEPSIS	INFECTIONS AND INFESTATIONS	1	13.14 ( 2.55 )
DOUBLE STRANDED DNA ANTIBODY POSITIVE	INVESTIGATIONS	1	40.44 ( 7.81 )
COMPLEMENT FACTOR C4 INCREASED	INVESTIGATIONS	1	234.53 ( 44.55 )
MEDICAL DEVICE SITE PAIN	GENERAL DISORDERS AND ADMINISTRATION SITE CONDITIONS	1	20.85 ( 4.04 )
MEDICAL DEVICE SITE INFECTION	INFECTIONS AND INFESTATIONS	1	20.00 ( 3.87 )
ARTHRITIS REACTIVE	MUSCULOSKELETAL AND CONNECTIVE TISSUE DISORDERS	1	13.82 ( 2.68 )
LIPOMATOSIS	METABOLISM AND NUTRITION DISORDERS	1	55.84 ( 10.78 )
AMINO ACID LEVEL INCREASED	INVESTIGATIONS	1	15.43 ( 2.99 )
HEPATITIS NON-A NON-B	INFECTIONS AND INFESTATIONS	1	586.33 ( 107.77 )
ALCOHOLIC LIVER DISEASE	HEPATOBILIARY DISORDERS	1	29.88 ( 5.78 )
LIFE SUPPORT	SURGICAL AND MEDICAL PROCEDURES	1	17.57 ( 3.40 )
RADIATION INJURY	INJURY, POISONING AND PROCEDURAL COMPLICATIONS	1	10.99 ( 2.13 )
ACQUIRED HYDROCELE	REPRODUCTIVE SYSTEM AND BREAST DISORDERS	1	140.02 ( 26.82 )
EOSINOPHIL PERCENTAGE INCREASED	INVESTIGATIONS	1	18.95 ( 3.67 )
HYPOPLASTIC ANAEMIA	BLOOD AND LYMPHATIC SYSTEM DISORDERS	1	167.52 ( 32.01 )
ALKALOSIS	METABOLISM AND NUTRITION DISORDERS	1	30.56 ( 5.91 )
SEROCONVERSION TEST POSITIVE	INVESTIGATIONS	1	183.95 ( 35.10 )
HAEMORRHAGIC CEREBRAL INFARCTION	NERVOUS SYSTEM DISORDERS	1	14.41 ( 2.79 )
ARTERIOVENOUS MALFORMATION	CONGENITAL, FAMILIAL AND GENETIC DISORDERS	1	11.65 ( 2.26 )
ECLAMPSIA	PREGNANCY, PUERPERIUM AND PERINATAL CONDITIONS	1	31.48 ( 6.09 )
ANGIOTENSIN CONVERTING ENZYME INCREASED	INVESTIGATIONS	1	64.26 ( 12.39 )
HYPERPROTEINAEMIA	METABOLISM AND NUTRITION DISORDERS	1	45.32 ( 8.76 )
HYPOGLOBULINAEMIA	BLOOD AND LYMPHATIC SYSTEM DISORDERS	1	117.27 ( 22.51 )
IMMUNE COMPLEX LEVEL INCREASED	INVESTIGATIONS	1	586.33 ( 107.77 )
GASTRIC MUCOSAL LESION	GASTROINTESTINAL DISORDERS	1	15.77 ( 3.05 )
HEPATITIS B SURFACE ANTIBODY POSITIVE	INVESTIGATIONS	1	32.46 ( 6.28 )
COAGULATION FACTOR DECREASED	INVESTIGATIONS	1	42.26 ( 8.17 )
CAROTID ARTERY ANEURYSM	NERVOUS SYSTEM DISORDERS	1	32.24 ( 6.24 )
LYMPHOCYTIC INFILTRATION	BLOOD AND LYMPHATIC SYSTEM DISORDERS	1	10.99 ( 2.13 )
THERAPY RESPONDER	GENERAL DISORDERS AND ADMINISTRATION SITE CONDITIONS	1	20.66 ( 4.00 )
ANTINUCLEAR ANTIBODY INCREASED	INVESTIGATIONS	1	11.02 ( 2.14 )
HEPATITIS C RNA INCREASED	INVESTIGATIONS	1	28.78 ( 5.57 )
THYROXINE FREE DECREASED	INVESTIGATIONS	1	20.22 ( 3.91 )
TRI-IODOTHYRONINE FREE DECREASED	INVESTIGATIONS	1	45.54 ( 8.80 )
BILE DUCT CANCER STAGE II	NEOPLASMS BENIGN, MALIGNANT AND UNSPECIFIED (INCL CYSTS AND POLYPS)	1	1042.37 ( 183.03 )
MECONIUM ABNORMAL	PREGNANCY, PUERPERIUM AND PERINATAL CONDITIONS	1	187.63 ( 35.79 )
AMNIOTIC CAVITY INFECTION	INFECTIONS AND INFESTATIONS	1	11.89 ( 2.30 )
FUNISITIS	INFECTIONS AND INFESTATIONS	1	203.94 ( 38.84 )
FOETAL HEART RATE ABNORMAL	INVESTIGATIONS	1	11.70 ( 2.27 )
UMBILICAL CORD SHORT	PREGNANCY, PUERPERIUM AND PERINATAL CONDITIONS	1	246.88 ( 46.84 )
TYPE V HYPERLIPIDAEMIA	CONGENITAL, FAMILIAL AND GENETIC DISORDERS	1	23.28 ( 4.51 )
COAGULATION FACTOR VII LEVEL DECREASED	INVESTIGATIONS	1	83.76 ( 16.13 )
COAGULATION FACTOR X LEVEL DECREASED	INVESTIGATIONS	1	125.08 ( 23.99 )
PROTHROMBIN LEVEL DECREASED	INVESTIGATIONS	1	10.49 ( 2.03 )
URINARY TRACT INFECTION ENTEROCOCCAL	INFECTIONS AND INFESTATIONS	1	11.06 ( 2.14 )
THYROIDITIS SUBACUTE	ENDOCRINE DISORDERS	1	40.79 ( 7.88 )
SPLENIC VEIN THROMBOSIS	BLOOD AND LYMPHATIC SYSTEM DISORDERS	1	21.62 ( 4.18 )
CEREBRAL ARTERY STENOSIS	NERVOUS SYSTEM DISORDERS	1	23.11 ( 4.47 )
HEPATITIS VIRAL	INFECTIONS AND INFESTATIONS	1	14.21 ( 2.75 )
ANOREXIA NERVOSA	PSYCHIATRIC DISORDERS	1	35.94 ( 6.95 )
GASTROINTESTINAL EROSION	GASTROINTESTINAL DISORDERS	1	17.03 ( 3.30 )
NAIL BED DISORDER	SKIN AND SUBCUTANEOUS TISSUE DISORDERS	1	26.80 ( 5.19 )
TWIN PREGNANCY	PREGNANCY, PUERPERIUM AND PERINATAL CONDITIONS	1	12.07 ( 2.34 )
ANTIMITOCHONDRIAL ANTIBODY POSITIVE	INVESTIGATIONS	1	80.18 ( 15.44 )
TRUNCUS COELIACUS THROMBOSIS	GASTROINTESTINAL DISORDERS	1	347.46 ( 65.32 )
MIXED HEPATOCELLULAR CHOLANGIOCARCINOMA	NEOPLASMS BENIGN, MALIGNANT AND UNSPECIFIED (INCL CYSTS AND POLYPS)	1	407.88 ( 76.25 )
HEPATIC CANCER RECURRENT	NEOPLASMS BENIGN, MALIGNANT AND UNSPECIFIED (INCL CYSTS AND POLYPS)	1	26.65 ( 5.16 )
GALLBLADDER EMPYEMA	INFECTIONS AND INFESTATIONS	1	151.31 ( 28.96 )
GALLBLADDER FISTULA	HEPATOBILIARY DISORDERS	1	360.82 ( 67.75 )
REFRACTORINESS TO PLATELET TRANSFUSION	INJURY, POISONING AND PROCEDURAL COMPLICATIONS	1	100.87 ( 19.39 )
BIOPSY LIVER ABNORMAL	INVESTIGATIONS	1	32.29 ( 6.24 )
INFLUENZA A VIRUS TEST POSITIVE	INVESTIGATIONS	1	35.14 ( 6.79 )
PNEUMONIA INFLUENZAL	INFECTIONS AND INFESTATIONS	1	11.44 ( 2.22 )
EPSTEIN-BARR VIRUS TEST POSITIVE	INVESTIGATIONS	1	17.87 ( 3.46 )
KUSSMAUL RESPIRATION	RESPIRATORY, THORACIC AND MEDIASTINAL DISORDERS	1	49.38 ( 9.54 )
COMA HEPATIC	NERVOUS SYSTEM DISORDERS	1	12.89 ( 2.50 )
RHABDOMYOMA	NEOPLASMS BENIGN, MALIGNANT AND UNSPECIFIED (INCL CYSTS AND POLYPS)	1	203.94 ( 38.84 )
ENANTHEMA	GENERAL DISORDERS AND ADMINISTRATION SITE CONDITIONS	1	18.95 ( 3.67 )
HEPATITIS CHRONIC ACTIVE	HEPATOBILIARY DISORDERS	1	61.32 ( 11.83 )
SECONDARY ALDOSTERONISM	ENDOCRINE DISORDERS	1	852.85 ( 152.69 )
BACTERIAL DIARRHOEA	INFECTIONS AND INFESTATIONS	1	56.86 ( 10.97 )
ORAL BACTERIAL INFECTION	INFECTIONS AND INFESTATIONS	1	67.01 ( 12.92 )
MYCOPLASMA INFECTION	INFECTIONS AND INFESTATIONS	1	19.38 ( 3.75 )
PERIPARTUM HAEMORRHAGE	PREGNANCY, PUERPERIUM AND PERINATAL CONDITIONS	1	191.46 ( 36.51 )
PHARYNGEAL EROSION	RESPIRATORY, THORACIC AND MEDIASTINAL DISORDERS	1	159.01 ( 30.41 )
TRANSIENT GLOBAL AMNESIA	NERVOUS SYSTEM DISORDERS	1	15.48 ( 3.00 )
HEPATOBILIARY INFECTION	INFECTIONS AND INFESTATIONS	1	347.46 ( 65.32 )
ANAL SKIN TAGS	GASTROINTESTINAL DISORDERS	1	71.07 ( 13.70 )
COMPLEMENT FACTOR DECREASED	INVESTIGATIONS	1	62.54 ( 12.06 )
MECONIUM STAIN	PREGNANCY, PUERPERIUM AND PERINATAL CONDITIONS	1	63.39 ( 12.23 )
PLICATED TONGUE	GASTROINTESTINAL DISORDERS	1	23.37 ( 12.47 )
CONGENITAL FOOT MALFORMATION	CONGENITAL, FAMILIAL AND GENETIC DISORDERS	1	21.13 ( 4.09 )
ABDOMINAL DISTENSION	GASTROINTESTINAL DISORDERS	1	142.37 ( 83.03 )
HYPOAESTHESIA ORAL	GASTROINTESTINAL DISORDERS	1	16.49 ( 3.19 )
