# Supplementary material for: Adverse events of ursodeoxycholic acid: a real-world pharmacovigilance study using FAERS (2004–2023)
Source: Front Med (Lausanne). 2025 Sep 2;12:1574308. doi: 10.3389/fmed.2025.1574308 (PMC12436379; doi:10.3389/fmed.2025.1574308)
Supplement: Supplementary file 7 [file Table_7.XLSX]

## Sheet: 男性PTS
Supplementary table 7. The signal strength of ADRs of ursodeoxycholic acid in males (match four algorithms)
PTs	SOC Name	Case number	ROR(95%Cl)	PRR(χ2)	EBGM(EBGM05)	IC(IC025)
OFF LABEL USE	INJURY, POISONING AND PROCEDURAL COMPLICATIONS	47	2.74 ( 2.05 - 3.66 )	2.68 ( 50.16 )	2.68 ( 2.10 )	1.42 ( 0.24)
INTERSTITIAL LUNG DISEASE	RESPIRATORY, THORACIC AND MEDIASTINAL DISORDERS	32	20.65 ( 14.55 - 29.33 )	20.23 ( 584.60 )	20.20 ( 15.06 )	4.34 ( 2.67 )
CONDITION AGGRAVATED	GENERAL DISORDERS AND ADMINISTRATION SITE CONDITIONS	21	3.27 ( 2.13 - 5.03 )	3.24 ( 32.65 )	3.24 ( 2.26 )	1.70 ( 0.03 )
PANCYTOPENIA	BLOOD AND LYMPHATIC SYSTEM DISORDERS	15	8.66 ( 5.21 - 14.41)	8.59 ( 100.57 )	8.58 ( 5.60 )	3.10 ( 1.43 )
LIVER DISORDER	HEPATOBILIARY DISORDERS	14	11.52 ( 6.81 - 19.51 )	11.42 ( 133.15 )	11.41 ( 7.35 )	3.51 ( 1.85 )
ALANINE AMINOTRANSFERASE INCREASED	INVESTIGATIONS	13	6.80 ( 3.94 - 11.74 )	6.75 ( 63.69 )	6.74 ( 4.27 )	2.75 ( 1.09 )
BLOOD BILIRUBIN INCREASED	INVESTIGATIONS	12	12.44 ( 7.05 - 21.97 )	12.35 ( 125.15 )	12.34 ( 7.67 )	3.63 ( 1.96 )
HEPATIC FUNCTION ABNORMAL	HEPATOBILIARY DISORDERS	12	9.87 ( 5.59 - 17.43 )	9.80 ( 94.85 )	9.80 ( 6.09 )	3.29 ( 1.62 )
HEPATIC FAILURE	HEPATOBILIARY DISORDERS	11	11.34 ( 6.26 - 20.52 )	11.26 ( 102.82 )	11.25 ( 6.85 )	3.49 ( 1.82 )
DRUG ERUPTION	SKIN AND SUBCUTANEOUS TISSUE DISORDERS	10	20.17 ( 10.82 - 37.58 )	20.07 ( 180.61 )	20.00 ( 11.88 )	4.32 ( 2.65 )
DRUG INEFFECTIVE FOR UNAPPROVED INDICATION	GENERAL DISORDERS AND ADMINISTRATION SITE CONDITIONS	10	9.04 ( 4.85 - 16.84 )	8.99 ( 70.98 )	8.98 ( 5.34 )	3.17 ( 1.50 )
PREMATURE BABY	PREGNANCY, PUERPERIUM AND PERINATAL CONDITIONS	9	14.22 ( 7.38 - 27.40 )	14.14 ( 109.83 )	14.13 ( 8.16 )	3.82 ( 2.15 )
VENOOCCLUSIVE LIVER DISEASE	HEPATOBILIARY DISORDERS	9	60.54 ( 31.39 - 116.79 )	60.18 ( 521.14 )	59.88 ( 34.55 )	5.90 ( 4.23 )
MULTIPLE ORGAN DYSFUNCTION SYNDROME	GENERAL DISORDERS AND ADMINISTRATION SITE CONDITIONS	9	5.76 ( 2.99 - 11.09 )	5.73 ( 35.13 )	5.72 ( 3.31 )	2.52 ( 0.85 )
LYMPHOCYTE STIMULATION TEST POSITIVE	INVESTIGATIONS	9	246.02 ( 126.88 - 477.04 )	244.55 ( 2137.84 )	239.51 ( 137.62 )	7.90 ( 6.23 )
DRUG-INDUCED LIVER INJURY	HEPATOBILIARY DISORDERS	8	12.08 ( 6.03 - 24.21 )	12.02 ( 80.78 )	12.01 ( 6.71 )	3.59 ( 1.92 )
JAUNDICE	HEPATOBILIARY DISORDERS	8	8.30 ( 4.14 - 16.63 )	8.26 ( 51.06 )	8.26 ( 4.62 )	3.05 ( 1.38 )
ANGIOEDEMA	SKIN AND SUBCUTANEOUS TISSUE DISORDERS	8	5.41 ( 2.70 - 10.85 )	5.39 ( 28.62 )	5.39 ( 3.01 )	2.43 ( 0.76 )
ASPARTATE AMINOTRANSFERASE INCREASED	INVESTIGATIONS	8	4.83 ( 2.41 - 9.68 )	4.81 ( 24.16 )	4.81 ( 2.69 )	2.27 ( 0.60 )
ASCITES	GASTROINTESTINAL DISORDERS	7	7.44 ( 3.54 - 15.63 )	7.41 ( 38.79 )	7.40 ( 3.98 )	2.89 ( 1.22 )
HEPATITIS ACUTE	HEPATOBILIARY DISORDERS	7	36.68 ( 17.44 - 77.17 )	36.51 ( 241.07 )	36.40 ( 19.54 )	5.19 ( 3.52 )
MATERNAL EXPOSURE DURING PREGNANCY	INJURY, POISONING AND PROCEDURAL COMPLICATIONS	7	41.59 ( 19.77 - 87.52 )	41.40 ( 275.04 )	41.26 ( 22.14 )	5.37 ( 3.70 )
HEPATIC FIBROSIS	HEPATOBILIARY DISORDERS	6	56.87 ( 25.46 - 127.05 )	56.65 ( 326.42 )	56.38 ( 28.78 )	5.82 ( 4.15 )
BLOOD ALKALINE PHOSPHATASE INCREASED	INVESTIGATIONS	6	7.88 ( 3.53 - 17.58 )	7.85 ( 35.89 )	7.85 ( 4.01 )	2.97 ( 1.30 )
ERYTHEMA MULTIFORME	SKIN AND SUBCUTANEOUS TISSUE DISORDERS	6	21.59 ( 9.68 - 48.17 )	21.51 ( 117.13 )	21.47 ( 10.97 )	4.42 ( 2.76 )
COLITIS ULCERATIVE	GASTROINTESTINAL DISORDERS	5	4.30 ( 1.79 - 10.36 )	4.29 ( 12.63 )	4.29 ( 2.06 )	2.10 ( 0.43 )
CYTOMEGALOVIRUS INFECTION	INFECTIONS AND INFESTATIONS	5	9.45 ( 3.92 - 22.73 )	9.42 ( 37.60 )	9.41 ( 4.51 )	3.23 ( 1.57 )
HEPATIC ENCEPHALOPATHY	NERVOUS SYSTEM DISORDERS	5	14.06 ( 5.84 - 33.85 )	14.02 ( 60.38 )	14.00 ( 6.71 )	3.81 ( 2.14 )
DRUG REACTION WITH EOSINOPHILIA AND SYSTEMIC SYMPTOMS	SKIN AND SUBCUTANEOUS TISSUE DISORDERS	5	5.97 ( 2.48 - 14.36 )	5.95 ( 20.60 )	5.95 ( 2.85 )	2.57 ( 0.90 )
HEPATIC STEATOSIS	HEPATOBILIARY DISORDERS	4	7.99 ( 2.99 - 21.33 )	7.97 ( 24.38 )	7.97 ( 3.50 )	2.99 ( 1.33 )
PROTHROMBIN TIME PROLONGED	INVESTIGATIONS	4	17.71 ( 6.63 - 47.29 )	17.67 ( 62.80 )	17.64 ( 7.76 )	4.14 ( 2.47 )
TUBULOINTERSTITIAL NEPHRITIS	RENAL AND URINARY DISORDERS	4	6.73 ( 2.52 - 17.96 )	6.71 ( 19.45 )	6.71 ( 2.95 )	2.75 ( 1.08 )
HUMAN HERPESVIRUS 6 INFECTION	INFECTIONS AND INFESTATIONS	4	75.12 ( 28.07 - 201.05 )	74.92 ( 289.87 )	74.44 ( 32.67 )	6.22 ( 4.55 )
CHOLECYSTITIS ACUTE	HEPATOBILIARY DISORDERS	4	27.70 ( 10.37 - 73.98 )	27.63 ( 102.41 )	27.56 ( 12.11 )	4.78 ( 3.12 )
CHRONIC HEPATITIS	HEPATOBILIARY DISORDERS	4	147.85 ( 55.07 - 396.91 )	147.45 ( 574.54 )	145.61 ( 63.73 )	7.19 ( 5.51 )
TETHERED ORAL TISSUE	CONGENITAL, FAMILIAL AND GENETIC DISORDERS	4	232.12 ( 86.16 - 625.36 )	231.50 ( 900.04 )	226.98 ( 99.05 )	7.83 ( 6.15 )
JAUNDICE CHOLESTATIC	HEPATOBILIARY DISORDERS	4	29.31 ( 10.97 - 78.28 )	29.23 ( 108.79 )	29.16 ( 12.82 )	4.87 ( 3.20 )
COAGULOPATHY	BLOOD AND LYMPHATIC SYSTEM DISORDERS	3	5.58 ( 1.80 - 17.32 )	5.57 ( 11.25 )	5.57 ( 2.16 )	2.48 ( 0.81 )
PEMPHIGOID	SKIN AND SUBCUTANEOUS TISSUE DISORDERS	3	12.78 ( 4.11 - 39.70 )	12.76 ( 32.48 )	12.74 ( 4.94 )	3.67 ( 2.00 )
PNEUMOCYSTIS JIROVECII PNEUMONIA	INFECTIONS AND INFESTATIONS	3	7.67 ( 2.47 - 23.81 )	7.66 ( 17.35 )	7.65 ( 2.96 )	2.94 ( 1.27 )
FAECALITH	GASTROINTESTINAL DISORDERS	3	1054.41 ( 323.02 - 3441.80 )	1052.29 ( 2888.30 )	964.68 ( 358.50 )	9.91 ( 8.18 )
ILEUS	GASTROINTESTINAL DISORDERS	3	7.76 ( 2.50 - 24.10 )	7.75 ( 17.62 )	7.74 ( 3.00 )	2.95 ( 1.28 )
BILIRUBIN CONJUGATED INCREASED	INVESTIGATIONS	3	35.04 ( 11.27 - 108.95 )	34.97 ( 98.70 )	34.87 ( 13.50 )	5.12 ( 3.45 )
RENAL CYST	RENAL AND URINARY DISORDERS	3	11.68 ( 3.76 - 36.27 )	11.66 ( 29.20 )	11.65 ( 4.51 )	3.54 ( 1.87 )
CAESAREAN SECTION	SURGICAL AND MEDICAL PROCEDURES	3	30.07 ( 9.67 - 93.48 )	30.01 ( 83.93 )	29.94 ( 11.59 )	4.90 ( 3.23 )
SPLENOMEGALY	BLOOD AND LYMPHATIC SYSTEM DISORDERS	3	7.77 ( 2.50 - 24.14 )	7.76 ( 17.66)	7.76 ( 3.00 )	2.96 ( 1.29 )
BILIARY OBSTRUCTION	HEPATOBILIARY DISORDERS	3	30.05 ( 9.67 - 93.40 )	29.99 ( 83.85 )	29.91 ( 11.58 )	4.90 ( 3.23 )
EOSINOPHIL COUNT INCREASED	INVESTIGATIONS	3	11.53 ( 3.71 - 35.83 )	11.519 ( 28.78 )	11.50 ( 4.46 )	3.52 ( 1.86 )
FOETAL HYPOKINESIA	PREGNANCY, PUERPERIUM AND PERINATAL CONDITIONS	3	257.74 ( 82.00 - 810.13 )	257.23 ( 749.05 )	251.66 ( 96.52 )	7.98 ( 6.29 )
VARICES OESOPHAGEAL	GASTROINTESTINAL DISORDERS	3	27.18 ( 8.74 - 84.49 )	27.13 ( 75.33 )	27.07 ( 10.48 )	4.76 ( 3.09 )
TOXIC EPIDERMAL NECROLYSIS	SKIN AND SUBCUTANEOUS TISSUE DISORDERS	3	7.27 ( 2.34 - 22.57 )	7.259 ( 16.17 )	7.25 ( 2.81 )	2.86 ( 1.19 )
DISSEMINATED INTRAVASCULAR COAGULATION	BLOOD AND LYMPHATIC SYSTEM DISORDERS	3	5.92 ( 1.91 - 18.37 )	5.91 ( 12.22 )	5.90 ( 2.29 )	2.56 ( 0.89 )
GALLSTONE ILEUS	GASTROINTESTINAL DISORDERS	3	1933.08 ( 568.81 - 6569.54 )	1929.19 ( 4955.64 )	1653.74 ( 594.18 )	10.69 ( 8.91 )
BILE DUCT CANCER	NEOPLASMS BENIGN, MALIGNANT AND UNSPECIFIED (INCL CYSTS AND POLYPS)	3	66.02 ( 21.20 - 205.61 )	65.89 ( 190.64 )	65.53 ( 25.33 )	6.03 ( 4.36 )
HYPERCALCAEMIA	METABOLISM AND NUTRITION DISORDERS	3	9.68 ( 3.12 - 30.05 )	9.66 ( 23.27 )	9.65 ( 3.74 )	3.27 ( 1.60 )
