# Supplementary material for: Adverse events of ursodeoxycholic acid: a real-world pharmacovigilance study using FAERS (2004–2023)
Source: Front Med (Lausanne). 2025 Sep 2;12:1574308. doi: 10.3389/fmed.2025.1574308 (PMC12436379; doi:10.3389/fmed.2025.1574308)
Supplement: Supplementary file 8 [file Table_8.XLSX]

## Sheet: 女性PTs
Supplementary table 8. The signal strength of ADRs of ursodeoxycholic acid in females (match four algorithms)
PTs	SOC Name	Case number	ROR(95%Cl)	PRR(χ2)	EBGM(EBGM05)	IC(IC025)
OFF LABEL USE	INJURY, POISONING AND PROCEDURAL COMPLICATIONS	105	3.74 ( 3.08 - 4.55 )	3.63 ( 202.53 )	3.63 ( 3.08)	1.86 ( 0.19 )
PRURITUS	SKIN AND SUBCUTANEOUS TISSUE DISORDERS	75	4.41 ( 3.50 - 5.54 )	4.31 ( 191.76 )	4.31 ( 3.55 )	2.11 ( 0.44 )
MATERNAL EXPOSURE DURING PREGNANCY	INJURY, POISONING AND PROCEDURAL COMPLICATIONS	65	12.51 ( 9.78 - 16.00 )	12.23 ( 670.66 )	12.21 ( 9.94 )	3.61 ( 1.94 )
PREMATURE LABOUR	PREGNANCY, PUERPERIUM AND PERINATAL CONDITIONS	25	57.61 ( 38.81 - 85.51 )	57.08 ( 1370.34 )	56.78 ( 40.80 )	5.83 ( 4.16 )
ALANINE AMINOTRANSFERASE INCREASED	INVESTIGATIONS	24	10.12 ( 6.77 - 15.13 )	10.04 ( 195.33 )	10.03 ( 7.17 )	3.33 ( 1.66 )
EXPOSURE DURING PREGNANCY	INJURY, POISONING AND PROCEDURAL COMPLICATIONS	22	3.61 ( 2.37 - 5.50 )	3.59 ( 41.20 )	3.59 ( 2.53 )	1.84 ( 0.18 )
DRUG INEFFECTIVE FOR UNAPPROVED INDICATION	GENERAL DISORDERS AND ADMINISTRATION SITE CONDITIONS	21	10.49 ( 6.83 - 16.12 )	10.42 ( 178.72 )	10.41 ( 7.26 )	3.38 ( 1.71 )
ASPARTATE AMINOTRANSFERASE INCREASED	INVESTIGATIONS	20	9.54 ( 6.14 - 14.82 )	9.48 ( 151.65 )	9.47 ( 6.55 )	3.24 ( 1.58 )
INTERSTITIAL LUNG DISEASE	RESPIRATORY, THORACIC AND MEDIASTINAL DISORDERS	18	12.75 ( 8.02 - 20.27 )	12.67 ( 193.34 )	12.66 ( 8.58 )	3.66 ( 1.99 )
JAUNDICE	HEPATOBILIARY DISORDERS	18	18.53 ( 11.65 - 29.46 )	18.41 ( 295.92 )	18.378 ( 12.47 )	4.20 ( 2.53 )
BLOOD ALKALINE PHOSPHATASE INCREASED	INVESTIGATIONS	17	15.86 ( 9.84 - 25.57 )	15.77 ( 234.91 )	15.75 ( 10.56 )	3.98 ( 2.31 )
HEPATIC FAILURE	HEPATOBILIARY DISORDERS	16	15.10 ( 9.23 - 24.69 )	15.01 ( 209.09 )	14.99 ( 9.94 )	3.91 ( 2.24 )
PREMATURE BABY	PREGNANCY, PUERPERIUM AND PERINATAL CONDITIONS	15	20.45 ( 12.30 - 33.98 )	20.34 ( 275.32 )	20.30 ( 13.27 )	4.34 ( 2.68 )
CAESAREAN SECTION	SURGICAL AND MEDICAL PROCEDURES	14	17.47 ( 10.33 - 29.55 )	17.38 ( 215.85 )	17.35 ( 11.18 )	4.12 ( 2.45 )
GAMMA-GLUTAMYLTRANSFERASE INCREASED	INVESTIGATIONS	14	15.45 ( 9.14 - 26.14 )	15.38 ( 187.98 )	15.36 ( 9.89 )	3.94 ( 2.27 )
HEPATIC FUNCTION ABNORMAL	HEPATOBILIARY DISORDERS	14	12.28 ( 7.26 - 20.77 )	12.22 ( 144.14 )	12.21 ( 7.86 )	3.61 ( 1.94 )
BLOOD BILIRUBIN INCREASED	INVESTIGATIONS	13	14.32 ( 8.30 - 24.70 )	14.26 ( 160.07 )	14.24 ( 9.02 )	3.83 ( 2.16 )
PLATELET COUNT DECREASED	INVESTIGATIONS	13	3.41 ( 1.98 - 5.89 )	3.40 ( 22.07 )	3.40 ( 2.16 )	1.77 ( 0.10 )
STILLBIRTH	PREGNANCY, PUERPERIUM AND PERINATAL CONDITIONS	11	39.20 ( 21.66 - 70.94 )	39.04 ( 406.31 )	38.90 ( 23.68 )	5.28 ( 3.61 )
LIVER DISORDER	HEPATOBILIARY DISORDERS	11	6.51 ( 3.60 - 11.77 )	6.49 ( 51.07 )	6.48 ( 3.95 )	2.70 ( 1.03 )
THERAPY NON-RESPONDER	GENERAL DISORDERS AND ADMINISTRATION SITE CONDITIONS	10	4.89 ( 2.63 - 9.09 )	4.87 ( 30.79 )	4.87 ( 2.90 )	2.28 ( 0.62 )
PREMATURE RUPTURE OF MEMBRANES	PREGNANCY, PUERPERIUM AND PERINATAL CONDITIONS	10	56.74 ( 30.45 - 105.76 )	56.53 ( 542.73 )	56.25 ( 33.41 )	5.81 ( 4.14 )
ASCITES	GASTROINTESTINAL DISORDERS	9	8.38 ( 4.35 - 16.13 )	8.35 ( 58.24 )	8.35 ( 4.83 )	3.06 ( 1.39 )
LACTATION DISORDER	REPRODUCTIVE SYSTEM AND BREAST DISORDERS	9	155.80 ( 73.79 - 328.97 )	155.60 ( 1057.70 )	153.08 ( 81.90 )	7.26 ( 5.59 )
PREMATURE DELIVERY	PREGNANCY, PUERPERIUM AND PERINATAL CONDITIONS	9	8.74 ( 4.54 - 16.82 )	8.71 ( 61.44 )	8.71 ( 5.04 )	3.12 ( 1.46 )
HEPATIC ENCEPHALOPATHY	NERVOUS SYSTEM DISORDERS	8	28.66 ( 14.31 - 57.43 )	28.58 ( 212.38 )	28.51 ( 15.94 )	4.83 ( 3.17 )
BILE ACIDS INCREASED	INVESTIGATIONS	8	1131.76 ( 545.91 - 2346.31 )	1128.34 ( 8162.67 )	1022.24 ( 555.41 )	10.00 ( 8.30 )
LIVE BIRTH	PREGNANCY, PUERPERIUM AND PERINATAL CONDITIONS	8	17.20 ( 8.59 - 34.45 )	17.15 ( 121.50 )	17.12 ( 9.58 )	4.10 ( 2.43 )
AGRANULOCYTOSIS	BLOOD AND LYMPHATIC SYSTEM DISORDERS	7	11.11 ( 5.29 - 23.34 )	11.09 ( 64.19 )	11.08 ( 5.95 )	3.47 ( 1.80 )
HEPATIC FIBROSIS	HEPATOBILIARY DISORDERS	7	60.83 ( 28.91 - 127.99 )	60.67 ( 408.55 )	60.34 ( 32.38 )	5.92 ( 4.25 )
LYMPHOCYTE STIMULATION TEST POSITIVE	INVESTIGATIONS	7	211.73 ( 100.12 - 447.76 )	211.17 ( 1436.33 )	207.16 ( 110.70 )	7.69 ( 6.02 )
DRUG-INDUCED LIVER INJURY	HEPATOBILIARY DISORDERS	6	6.63 ( 2.97 - 14.77 )	6.61 ( 28.58 )	6.61 ( 3.38 )	2.72 ( 1.06 )
BLOOD ALKALINE PHOSPHATASE ABNORMAL	INVESTIGATIONS	6	208.65 ( 92.94 - 468.43 )	208.18 ( 1213.88 )	204.27 ( 103.84 )	7.67 ( 6.00 )
DRUG ERUPTION	SKIN AND SUBCUTANEOUS TISSUE DISORDERS	6	9.33 ( 4.19 - 20.79 )	9.31 ( 44.49 )	9.30 ( 4.76 )	3.22 ( 1.55 )
GESTATIONAL DIABETES	PREGNANCY, PUERPERIUM AND PERINATAL CONDITIONS	6	18.11 ( 8.13 - 40.38 )	18.08 ( 96.64 )	18.05 ( 9.23 )	4.17 ( 2.51 )
EYELID OEDEMA	EYE DISORDERS	5	7.66 ( 3.18 - 18.43 )	7.65 ( 28.88 )	7.64 ( 3.67 )	2.93 ( 1.27 )
SOPOR	PSYCHIATRIC DISORDERS	5	7.29 ( 3.03 - 17.54 )	7.28 ( 27.08 )	7.28 ( 3.49 )	2.86 ( 1.20 )
PRE-ECLAMPSIA	PREGNANCY, PUERPERIUM AND PERINATAL CONDITIONS	5	15.07 ( 6.26 - 36.26 )	15.04 ( 65.46 )	15.02 ( 7.21 )	3.91 ( 2.24 )
FOETAL DEATH	PREGNANCY, PUERPERIUM AND PERINATAL CONDITIONS	5	12.14 ( 5.05 - 29.20 )	12.12 ( 50.95 )	12.16 ( 5.81 )	3.60 ( 1.93 )
TUBULOINTERSTITIAL NEPHRITIS	RENAL AND URINARY DISORDERS	5	8.51 ( 3.54 - 20.46 )	8.49 ( 33.03 )	8.49 ( 4.07 )	3.09 ( 1.42 )
TOXIC SKIN ERUPTION	SKIN AND SUBCUTANEOUS TISSUE DISORDERS	5	12.75 ( 5.30 - 30.68 )	12.73 ( 53.98 )	12.72 ( 6.10 )	3.67 ( 2.00 )
MECONIUM IN AMNIOTIC FLUID	PREGNANCY, PUERPERIUM AND PERINATAL CONDITIONS	5	274.77 ( 113.02 - 667.99 )	274.25 ( 1327.74 )	267.52 ( 127.21 )	8.06 ( 6.38 )
OESOPHAGEAL VARICES HAEMORRHAGE	GASTROINTESTINAL DISORDERS	5	106.46 ( 44.09 - 257.10 )	106.26 ( 516.33 )	105.24 ( 50.33 )	6.72 ( 5.05 )
DEVICE RELATED INFECTION	INFECTIONS AND INFESTATIONS	5	7.00 ( 2.91 - 16.84 )	6.99 ( 25.66 )	6.99 ( 3.35 )	2.80 ( 1.14 )
FREQUENT BOWEL MOVEMENTS	GASTROINTESTINAL DISORDERS	5	4.94 ( 2.05 - 11.88 )	4.93 ( 15.68 )	4.93 ( 2.37 )	2.30 ( 0.64 )
HEPATITIS	HEPATOBILIARY DISORDERS	5	4.95 ( 2.06 - 11.90 )	4.94 ( 15.71 )	4.94 ( 2.37 )	2.30 ( 0.64 )
CALCULUS URINARY	RENAL AND URINARY DISORDERS	5	105.03 ( 43.49 - 253.61 )	104.83( 509.28 )	103.84 ( 49.66 )	6.70 ( 5.03 )
HAEMATURIA	RENAL AND URINARY DISORDERS	5	5.38 ( 2.24 - 12.93 )	5.37 ( 17.77 )	5.37 ( 2.57 )	2.42 ( 0.76 )
MATERNAL DRUGS AFFECTING FOETUS	INJURY, POISONING AND PROCEDURAL COMPLICATIONS	5	15.35 ( 6.38 - 36.94 )	15.33 ( 66.87 )	15.31 ( 7.34 )	3.94 ( 2.27 )
HEPATOMEGALY	HEPATOBILIARY DISORDERS	4	9.57 ( 3.59 - 25.52 )	9.55 ( 30.61 )	9.55 ( 4.20 )	3.25 ( 1.59 )
IRON DEFICIENCY ANAEMIA	BLOOD AND LYMPHATIC SYSTEM DISORDERS	4	9.44 ( 3.54 - 25.19 )	9.43 ( 30.12 )	9.42 ( 4.15 )	3.24 ( 1.57 )
LIVER TRANSPLANT	SURGICAL AND MEDICAL PROCEDURES	4	34.64 ( 12.97 - 92.50 )	34.59 ( 130.05 )	34.48 ( 15.16 )	5.11 ( 3.44 )
ERYTHEMA MULTIFORME	SKIN AND SUBCUTANEOUS TISSUE DISORDERS	4	10.84 ( 4.06 - 28.92 )	10.83 ( 35.64 )	10.82 ( 4.76 )	3.44 ( 1.77 )
TRANSPLANT REJECTION	IMMUNE SYSTEM DISORDERS	4	17.05 ( 6.39 - 45.51 )	17.03 ( 60.26 )	17.00 ( 7.48 )	4.09 ( 2.42 )
PRETERM PREMATURE RUPTURE OF MEMBRANES	PREGNANCY, PUERPERIUM AND PERINATAL CONDITIONS	4	49.44 ( 18.50 - 132.12 )	49.36 ( 188.69 )	49.15 ( 21.59 )	5.62 ( 3.95 )
LOW BIRTH WEIGHT BABY	PREGNANCY, PUERPERIUM AND PERINATAL CONDITIONS	4	18.54 ( 6.95 - 49.47 )	18.51 ( 66.15 )	18.48 ( 8.13 )	4.21 ( 2.54 )
CONTRAINDICATED PRODUCT PRESCRIBED	INJURY, POISONING AND PROCEDURAL COMPLICATIONS	4	60.09 ( 22.48 - 160.66 )	60.00 ( 230.80 )	59.68 ( 26.21 )	5.90 ( 4.23 )
LIVER FUNCTION TEST INCREASED	INVESTIGATIONS	4	5.05 ( 1.89 - 13.47 )	5.04 ( 12.97 )	5.04 ( 2.22 )	2.33 ( 0.67 )
COAGULOPATHY	BLOOD AND LYMPHATIC SYSTEM DISORDERS	4	6.10 ( 2.29 - 16.26 )	6.09 ( 17.01 )	6.09 ( 2.68 )	2.61 ( 0.94 )
TYPE I HYPERSENSITIVITY	IMMUNE SYSTEM DISORDERS	4	32.47 ( 12.16 - 86.70 )	32.42 ( 121.44 )	32.33 ( 14.21 )	5.01 ( 3.35 )
HYPOALBUMINAEMIA	METABOLISM AND NUTRITION DISORDERS	4	15.90 ( 5.96 - 42.43 )	15.88 ( 55.69 )	15.86 ( 6.97 )	3.99 ( 2.32 )
VASCULITIS	VASCULAR DISORDERS	4	8.25 ( 3.09 - 22.00 )	8.24 ( 25.42 )	8.23 ( 3.62 )	3.04 ( 1.37 )
CEREBRAL INFARCTION	NERVOUS SYSTEM DISORDERS	4	5.02 ( 1.88 - 13.39 )	5.01 ( 12.85 )	5.01 ( 2.21 )	2.33 ( 0.66 )
SCHIZOPHRENIA	PSYCHIATRIC DISORDERS	4	11.25 ( 4.22 - 30.02 )	11.24 ( 37.27 )	11.23 ( 4.94 )	3.49 ( 1.82 )
EOSINOPHIL COUNT INCREASED	INVESTIGATIONS	4	13.91 ( 5.21 - 37.12 )	13.89 ( 47.80 )	13.88 ( 6.10 )	3.79 ( 2.13 )
MATERNAL EXPOSURE TIMING UNSPECIFIED	INJURY, POISONING AND PROCEDURAL COMPLICATIONS	3	18.03 ( 5.81 - 55.99 )	18.01 ( 48.12 )	17.98 ( 6.97 )	4.17 ( 2.50 )
PNEUMONIA BACTERIAL	INFECTIONS AND INFESTATIONS	3	11.98 ( 3.86 - 37.18 )	11.97 ( 30.12 )	11.95 ( 4.63)	3.58 ( 1.91 )
DISSEMINATED INTRAVASCULAR COAGULATION	BLOOD AND LYMPHATIC SYSTEM DISORDERS	3	5.96 ( 1.92 - 18.50 )	5.96 ( 12.37 )	5.95 ( 2.31 )	2.57 ( 0.91 )
HAEMORRHAGE IN PREGNANCY	PREGNANCY, PUERPERIUM AND PERINATAL CONDITIONS	3	20.75 ( 6.68 - 64.44 )	20.73 ( 56.22 )	20.69 ( 8.01 )	4.37 ( 2.70 )
BLOOD BILIRUBIN ABNORMAL	INVESTIGATIONS	3	77.66 ( 24.93 - 241.92 )	77.57 ( 225.15 )	77.03 ( 29.77)	6.27 ( 4.59 )
BILIRUBIN CONJUGATED INCREASED	INVESTIGATIONS	3	38.92 ( 12.52 - 121.01 )	38.88 ( 110.32 )	38.74 ( 15.00 )	5.28 ( 3.61 )
PEMPHIGOID	SKIN AND SUBCUTANEOUS TISSUE DISORDERS	3	14.14 ( 4.55 - 43.90 )	14.12 ( 36.54 )	14.11 ( 5.47 )	3.82 ( 2.15 )
TOXIC EPIDERMAL NECROLYSIS	SKIN AND SUBCUTANEOUS TISSUE DISORDERS	3	5.35 ( 1.72 - 16.60 )	5.34 ( 10.59 )	5.34 ( 2.07 )	2.42 ( 0.75 )
PLATELET COUNT INCREASED	INVESTIGATIONS	3	5.79 ( 1.86 - 17.96 )	5.78 ( 11.86 )	5.78 ( 2.24 )	2.53 ( 0.86 )
